# Supplementary material for: A stable quasi-solid electrolyte improves the safe operation of highly efficient lithium-metal pouch cells in harsh environments
Source: Nat Commun. 2022 Mar 21;13:1510. doi: 10.1038/s41467-022-29118-6 (PMC8938510; doi:10.1038/s41467-022-29118-6)
Supplement: Supplementary file 3 — Source Data [file 41467_2022_29118_MOESM3_ESM.xlsx]

## Sheet: Figure 1b
	Liquid electrolyte	Quasi-solid electrolyte	Solid electrolyte
Ion conductivity	5	4	3
Thermal stability	2	5	5.5
Interfacial property	5	3.5	3
Dendrite formation	5	2	3
Electrolyte decomposition and volatilization	5	1	0.5
Electrochemcial stability window	4.5	5	5.5
Safety	2	5	5.5

## Sheet: Figure 2b
5	460		5	4001		5	10363
5.01991	478		5.01991	4001		5.01991	10356
5.03982	454		5.03982	4000		5.03982	10343
5.05973	466		5.05973	4000		5.05973	10348
5.07964	480		5.07964	4001		5.07964	10346
5.09955	451		5.09955	4000		5.09955	10315
5.11946	450		5.11946	4000		5.11946	10327
5.13937	452		5.13937	4002		5.13937	10320
5.15927	467		5.15927	4001		5.15927	10306
5.17918	452		5.17918	4001		5.17918	10336
5.19909	467		5.19909	4000		5.19909	10316
5.219	443		5.219	4000		5.219	10324
5.23891	428		5.23891	4000		5.23891	10359
5.25882	461		5.25882	4001		5.25882	10358
5.27873	449		5.27873	4001		5.27873	10371
5.29864	444		5.29864	4000		5.29864	10318
5.31855	445		5.31855	4001		5.31855	10375
5.33846	482		5.33846	4000		5.33846	10349
5.35837	491		5.35837	4001		5.35837	10323
5.37828	447		5.37828	4000		5.37828	10293
5.39819	457		5.39819	4000		5.39819	10333
5.4181	440		5.4181	4000		5.4181	10342
5.43801	470		5.43801	4001		5.43801	10323
5.45792	442		5.45792	4000		5.45792	10323
5.47782	437		5.47782	4000		5.47782	10362
5.49773	458		5.49773	4000		5.49773	10345
5.51764	440		5.51764	4000		5.51764	10312
5.53755	461		5.53755	4000		5.53755	10336
5.55746	477		5.55746	4001		5.55746	10387
5.57737	430		5.57737	4000		5.57737	10351
5.59728	475		5.59728	4000		5.59728	10364
5.61719	471		5.61719	4000		5.61719	10375
5.6371	439		5.6371	4000		5.6371	10364
5.65701	482		5.65701	4000		5.65701	10397
5.67692	477		5.67692	4001		5.67692	10358
5.69683	487		5.69683	4000		5.69683	10381
5.71674	564		5.71674	4002		5.71674	10396
5.73665	530		5.73665	4001		5.73665	10413
5.75656	562		5.75656	4000		5.75656	10434
5.77646	583		5.77646	4001		5.77646	10443
5.79637	664		5.79637	4000		5.79637	10464
5.81628	654		5.81628	4001		5.81628	10477
5.83619	707		5.83619	4000		5.83619	10527
5.8561	762		5.8561	4000		5.8561	10473
5.87601	754		5.87601	4000		5.87601	10449
5.89592	757		5.89592	4003		5.89592	10356
5.91583	683		5.91583	4000		5.91583	10387
5.93574	578		5.93574	4001		5.93574	10357
5.95565	556		5.95565	4000		5.95565	10353
5.97556	536		5.97556	4000		5.97556	10340
5.99547	480		5.99547	4001		5.99547	10342
6.01538	469		6.01538	4001		6.01538	10318
6.03529	471		6.03529	4000		6.03529	10335
6.0552	505		6.0552	4001		6.0552	10326
6.07511	481		6.07511	4002		6.07511	10339
6.09501	527		6.09501	4000		6.09501	10358
6.11492	499		6.11492	4000		6.11492	10374
6.13483	467		6.13483	4002		6.13483	10370
6.15474	518		6.15474	4000		6.15474	10349
6.17465	423		6.17465	4000		6.17465	10348
6.19456	483		6.19456	4001		6.19456	10353
6.21447	452		6.21447	4000		6.21447	10376
6.23438	492		6.23438	4000		6.23438	10346
6.25429	512		6.25429	4000		6.25429	10372
6.2742	451		6.2742	4001		6.2742	10317
6.29411	498		6.29411	4000		6.29411	10371
6.31402	473		6.31402	4000		6.31402	10412
6.33393	484		6.33393	4002		6.33393	10378
6.35384	462		6.35384	4001		6.35384	10417
6.37375	436		6.37375	4000		6.37375	10394
6.39365	479		6.39365	4000		6.39365	10426
6.41356	476		6.41356	4000		6.41356	10381
6.43347	496		6.43347	4001		6.43347	10477
6.45338	478		6.45338	4000		6.45338	10489
6.47329	519		6.47329	4000		6.47329	10570
6.4932	533		6.4932	4002		6.4932	10662
6.51311	506		6.51311	4001		6.51311	10713
6.53302	507		6.53302	4000		6.53302	10817
6.55293	551		6.55293	4000		6.55293	10914
6.57284	528		6.57284	4000		6.57284	11079
6.59275	614		6.59275	4000		6.59275	11111
6.61266	643		6.61266	4000		6.61266	11202
6.63257	658		6.63257	4000		6.63257	11252
6.65248	689		6.65248	4000		6.65248	11429
6.67239	812		6.67239	4000		6.67239	11583
6.6923	828		6.6923	4001		6.6923	11322
6.7122	876		6.7122	4000		6.7122	11023
6.73211	956		6.73211	4000		6.73211	10985
6.75202	1045		6.75202	4000		6.75202	10945
6.77193	1140		6.77193	4000		6.77193	10956
6.79184	1052		6.79184	4000		6.79184	10858
6.81175	914		6.81175	4000		6.81175	10853
6.83166	811		6.83166	4002		6.83166	10705
6.85157	700		6.85157	4000		6.85157	10605
6.87148	685		6.87148	4002		6.87148	10522
6.89139	682		6.89139	4003		6.89139	10517
6.9113	576		6.9113	4000		6.9113	10453
6.93121	590		6.93121	4001		6.93121	10466
6.95112	614		6.95112	4001		6.95112	10450
6.97103	582		6.97103	4002		6.97103	10407
6.99094	580		6.99094	4000		6.99094	10443
7.01084	642		7.01084	4002		7.01084	10454
7.03075	549		7.03075	4002		7.03075	10395
7.05066	588		7.05066	4000		7.05066	10427
7.07057	532		7.07057	4000		7.07057	10402
7.09048	526		7.09048	4001		7.09048	10394
7.11039	492		7.11039	4000		7.11039	10425
7.1303	513		7.1303	4000		7.1303	10409
7.15021	522		7.15021	4000		7.15021	10415
7.17012	512		7.17012	4002		7.17012	10392
7.19003	507		7.19003	4000		7.19003	10399
7.20994	484		7.20994	4002		7.20994	10381
7.22985	484		7.22985	4001		7.22985	10405
7.24976	449		7.24976	4001		7.24976	10401
7.26967	501		7.26967	4002		7.26967	10428
7.28958	487		7.28958	4001		7.28958	10378
7.30949	452		7.30949	4002		7.30949	10427
7.32939	471		7.32939	4000		7.32939	10376
7.3493	461		7.3493	4002		7.3493	10380
7.36921	486		7.36921	4001		7.36921	10378
7.38912	463		7.38912	4001		7.38912	10410
7.40903	468		7.40903	4003		7.40903	10395
7.42894	473		7.42894	4000		7.42894	10373
7.44885	451		7.44885	4003		7.44885	10399
7.46876	477		7.46876	4004		7.46876	10375
7.48867	468		7.48867	4004		7.48867	10372
7.50858	491		7.50858	4000		7.50858	10369
7.52849	470		7.52849	4002		7.52849	10398
7.5484	480		7.5484	4002		7.5484	10385
7.56831	430		7.56831	4000		7.56831	10370
7.58822	468		7.58822	4003		7.58822	10376
7.60813	449		7.60813	4003		7.60813	10371
7.62803	497		7.62803	4002		7.62803	10365
7.64794	389		7.64794	4000		7.64794	10378
7.66785	472		7.66785	4002		7.66785	10410
7.68776	471		7.68776	4002		7.68776	10375
7.70767	497		7.70767	4003		7.70767	10377
7.72758	467		7.72758	4006		7.72758	10345
7.74749	455		7.74749	4004		7.74749	10346
7.7674	471		7.7674	4005		7.7674	10388
7.78731	497		7.78731	4005		7.78731	10362
7.80722	472		7.80722	4004		7.80722	10399
7.82713	482		7.82713	4001		7.82713	10388
7.84704	445		7.84704	4004		7.84704	10388
7.86695	458		7.86695	4005		7.86695	10371
7.88686	470		7.88686	4003		7.88686	10391
7.90677	434		7.90677	4003		7.90677	10408
7.92668	430		7.92668	4004		7.92668	10377
7.94658	472		7.94658	4007		7.94658	10380
7.96649	475		7.96649	4002		7.96649	10384
7.9864	477		7.9864	4007		7.9864	10382
8.00631	467		8.00631	4009		8.00631	10350
8.02622	472		8.02622	4010		8.02622	10363
8.04613	463		8.04613	4007		8.04613	10367
8.06604	473		8.06604	4008		8.06604	10391
8.08595	455		8.08595	4010		8.08595	10368
8.10586	503		8.10586	4007		8.10586	10359
8.12577	455		8.12577	4012		8.12577	10365
8.14568	437		8.14568	4009		8.14568	10359
8.16559	427		8.16559	4013		8.16559	10360
8.1855	465		8.1855	4006		8.1855	10346
8.20541	485		8.20541	4009		8.20541	10364
8.22532	434		8.22532	4004		8.22532	10387
8.24523	468		8.24523	4010		8.24523	10379
8.26513	460		8.26513	4009		8.26513	10369
8.28504	419		8.28504	4010		8.28504	10395
8.30495	440		8.30495	4008		8.30495	10379
8.32486	479		8.32486	4008		8.32486	10325
8.34477	479		8.34477	4017		8.34477	10379
8.36468	494		8.36468	4013		8.36468	10360
8.38459	464		8.38459	4015		8.38459	10402
8.4045	458		8.4045	4012		8.4045	10371
8.42441	472		8.42441	4007		8.42441	10358
8.44432	441		8.44432	4014		8.44432	10377
8.46423	465		8.46423	4010		8.46423	10367
8.48414	462		8.48414	4008		8.48414	10398
8.50405	472		8.50405	4016		8.50405	10365
8.52396	446		8.52396	4016		8.52396	10377
8.54387	481		8.54387	4013		8.54387	10378
8.56377	467		8.56377	4020		8.56377	10383
8.58368	494		8.58368	4018		8.58368	10398
8.60359	443		8.60359	4019		8.60359	10349
8.6235	496		8.6235	4015		8.6235	10385
8.64341	472		8.64341	4027		8.64341	10400
8.66332	433		8.66332	4012		8.66332	10381
8.68323	518		8.68323	4015		8.68323	10382
8.70314	486		8.70314	4012		8.70314	10406
8.72305	470		8.72305	4019		8.72305	10366
8.74296	493		8.74296	4014		8.74296	10349
8.76287	505		8.76287	4018		8.76287	10371
8.78278	474		8.78278	4020		8.78278	10341
8.80269	478		8.80269	4023		8.80269	10341
8.8226	459		8.8226	4020		8.8226	10355
8.84251	439		8.84251	4018		8.84251	10394
8.86242	454		8.86242	4019		8.86242	10378
8.88232	491		8.88232	4017		8.88232	10396
8.90223	472		8.90223	4016		8.90223	10370
8.92214	484		8.92214	4025		8.92214	10350
8.94205	482		8.94205	4025		8.94205	10362
8.96196	459		8.96196	4021		8.96196	10413
8.98187	506		8.98187	4021		8.98187	10363
9.00178	531		9.00178	4023		9.00178	10381
9.02169	499		9.02169	4020		9.02169	10406
9.0416	494		9.0416	4025		9.0416	10391
9.06151	513		9.06151	4025		9.06151	10396
9.08142	487		9.08142	4036		9.08142	10401
9.10133	506		9.10133	4038		9.10133	10396
9.12124	558		9.12124	4033		9.12124	10426
9.14115	531		9.14115	4040		9.14115	10427
9.16106	572		9.16106	4038		9.16106	10404
9.18096	590		9.18096	4053		9.18096	10435
9.20087	621		9.20087	4059		9.20087	10438
9.22078	625		9.22078	4053		9.22078	10454
9.24069	656		9.24069	4051		9.24069	10528
9.2606	715		9.2606	4065		9.2606	10502
9.28051	750		9.28051	4082		9.28051	10515
9.30042	797		9.30042	4078		9.30042	10549
9.32033	818		9.32033	4075		9.32033	10633
9.34024	920		9.34024	4102		9.34024	10748
9.36015	1056		9.36015	4107		9.36015	10925
9.38006	1073		9.38006	4131		9.38006	11091
9.39997	1196		9.39997	4176		9.39997	11426
9.41988	1316		9.41988	4197		9.41988	11834
9.43979	1358		9.43979	4252		9.43979	12498
9.4597	1461		9.4597	4415		9.4597	13224
9.47961	1700		9.47961	4554		9.47961	13972
9.49951	1827		9.49951	4777		9.49951	14807
9.51942	1962		9.51942	4980		9.51942	15145
9.53933	2244		9.53933	4927		9.53933	14404
9.55924	2336		9.55924	4589		9.55924	12815
9.57915	2384		9.57915	4338		9.57915	11526
9.59906	2351		9.59906	4253		9.59906	10896
9.61897	2249		9.61897	4232		9.61897	10655
9.63888	2159		9.63888	4202		9.63888	10578
9.65879	2073		9.65879	4207		9.65879	10524
9.6787	1971		9.6787	4181		9.6787	10490
9.69861	1667		9.69861	4175		9.69861	10441
9.71852	1498		9.71852	4201		9.71852	10459
9.73843	1283		9.73843	4200		9.73843	10423
9.75834	1081		9.75834	4209		9.75834	10423
9.77825	949		9.77825	4199		9.77825	10400
9.79815	821		9.79815	4241		9.79815	10380
9.81806	743		9.81806	4193		9.81806	10436
9.83797	679		9.83797	4261		9.83797	10404
9.85788	662		9.85788	4210		9.85788	10428
9.87779	578		9.87779	4228		9.87779	10414
9.8977	563		9.8977	4223		9.8977	10410
9.91761	574		9.91761	4272		9.91761	10418
9.93752	559		9.93752	4245		9.93752	10408
9.95743	562		9.95743	4266		9.95743	10416
9.97734	557		9.97734	4244		9.97734	10398
9.99725	568		9.99725	4296		9.99725	10395
10.0172	595		10.0172	4257		10.0172	10369
10.0371	542		10.0371	4262		10.0371	10392
10.057	509		10.057	4313		10.057	10404
10.0769	500		10.0769	4302		10.0769	10385
10.0968	511		10.0968	4264		10.0968	10372
10.1167	483		10.1167	4301		10.1167	10394
10.1366	513		10.1366	4274		10.1366	10424
10.1565	553		10.1565	4286		10.1565	10379
10.1764	512		10.1764	4336		10.1764	10385
10.1963	482		10.1963	4293		10.1963	10414
10.2163	540		10.2163	4290		10.2163	10419
10.2362	563		10.2362	4288		10.2362	10408
10.2561	530		10.2561	4341		10.2561	10383
10.276	499		10.276	4325		10.276	10387
10.2959	540		10.2959	4332		10.2959	10423
10.3158	514		10.3158	4332		10.3158	10408
10.3357	527		10.3357	4362		10.3357	10396
10.3556	521		10.3556	4338		10.3556	10372
10.3755	534		10.3755	4354		10.3755	10399
10.3954	545		10.3954	4365		10.3954	10415
10.4153	511		10.4153	4385		10.4153	10406
10.4353	534		10.4353	4354		10.4353	10415
10.4552	526		10.4552	4392		10.4552	10441
10.4751	511		10.4751	4420		10.4751	10413
10.495	543		10.495	4358		10.495	10434
10.5149	535		10.5149	4408		10.5149	10431
10.5348	506		10.5348	4403		10.5348	10377
10.5547	543		10.5547	4345		10.5547	10426
10.5746	527		10.5746	4395		10.5746	10382
10.5945	553		10.5945	4413		10.5945	10375
10.6144	528		10.6144	4358		10.6144	10438
10.6343	509		10.6343	4412		10.6343	10388
10.6543	545		10.6543	4398		10.6543	10420
10.6742	533		10.6742	4357		10.6742	10357
10.6941	511		10.6941	4443		10.6941	10423
10.714	538		10.714	4422		10.714	10396
10.7339	524		10.7339	4452		10.7339	10357
10.7538	515		10.7538	4458		10.7538	10394
10.7737	563		10.7737	4424		10.7737	10377
10.7936	570		10.7936	4449		10.7936	10395
10.8135	508		10.8135	4411		10.8135	10401
10.8334	513		10.8334	4435		10.8334	10402
10.8534	557		10.8534	4438		10.8534	10403
10.8733	535		10.8733	4445		10.8733	10423
10.8932	513		10.8932	4417		10.8932	10412
10.9131	563		10.9131	4438		10.9131	10402
10.933	533		10.933	4444		10.933	10398
10.9529	539		10.9529	4466		10.9529	10399
10.9728	533		10.9728	4440		10.9728	10406
10.9927	582		10.9927	4429		10.9927	10400
11.0126	576		11.0126	4441		11.0126	10421
11.0325	557		11.0325	4449		11.0325	10399
11.0524	545		11.0524	4499		11.0524	10406
11.0724	591		11.0724	4509		11.0724	10426
11.0923	566		11.0923	4451		11.0923	10450
11.1122	596		11.1122	4507		11.1122	10418
11.1321	565		11.1321	4547		11.1321	10428
11.152	563		11.152	4545		11.152	10493
11.1719	592		11.1719	4551		11.1719	10434
11.1918	558		11.1918	4506		11.1918	10491
11.2117	530		11.2117	4500		11.2117	10405
11.2316	461		11.2316	4519		11.2316	10464
11.2515	533		11.2515	4496		11.2515	10480
11.2714	622		11.2714	4512		11.2714	10527
11.2914	597		11.2914	4551		11.2914	10508
11.3113	576		11.3113	4576		11.3113	10495
11.3312	593		11.3312	4581		11.3312	10543
11.3511	602		11.3511	4637		11.3511	10573
11.371	635		11.371	4603		11.371	10568
11.3909	646		11.3909	4605		11.3909	10636
11.4108	671		11.4108	4636		11.4108	10661
11.4307	723		11.4307	4706		11.4307	10755
11.4506	742		11.4506	4781		11.4506	10817
11.4705	827		11.4705	4947		11.4705	11013
11.4905	879		11.4905	5131		11.4905	11248
11.5104	989		11.5104	5508		11.5104	11754
11.5303	1107		11.5303	6010		11.5303	12491
11.5502	1306		11.5502	6709		11.5502	13549
11.5701	1531		11.5701	7717		11.5701	14816
11.59	1971		11.59	8831		11.59	16739
11.6099	2473		11.6099	10477		11.6099	19144
11.6298	3127		11.6298	12327		11.6298	21483
11.6497	3817		11.6497	13546		11.6497	23219
11.6696	4530		11.6696	12547		11.6696	22694
11.6895	5148		11.6895	9584		11.6895	19483
11.7095	5618		11.7095	7001		11.7095	15505
11.7294	5490		11.7294	5515		11.7294	12786
11.7493	4697		11.7493	5046		11.7493	11428
11.7692	3747		11.7692	4850		11.7692	11130
11.7891	2735		11.7891	4705		11.7891	10824
11.809	1842		11.809	4689		11.809	10759
11.8289	1354		11.8289	4627		11.8289	10665
11.8488	1047		11.8488	4605		11.8488	10614
11.8687	918		11.8687	4640		11.8687	10569
11.8886	762		11.8886	4626		11.8886	10561
11.9085	703		11.9085	4547		11.9085	10519
11.9285	684		11.9285	4569		11.9285	10535
11.9484	647		11.9484	4581		11.9484	10454
11.9683	658		11.9683	4553		11.9683	10489
11.9882	592		11.9882	4548		11.9882	10490
12.0081	589		12.0081	4552		12.0081	10462
12.028	555		12.028	4563		12.028	10458
12.0479	572		12.0479	4576		12.0479	10445
12.0678	546		12.0678	4558		12.0678	10460
12.0877	539		12.0877	4501		12.0877	10437
12.1076	554		12.1076	4556		12.1076	10467
12.1275	594		12.1275	4532		12.1275	10438
12.1475	520		12.1475	4543		12.1475	10452
12.1674	538		12.1674	4561		12.1674	10433
12.1873	483		12.1873	4578		12.1873	10463
12.2072	481		12.2072	4524		12.2072	10476
12.2271	541		12.2271	4543		12.2271	10425
12.247	536		12.247	4563		12.247	10460
12.2669	509		12.2669	4553		12.2669	10433
12.2868	522		12.2868	4552		12.2868	10431
12.3067	504		12.3067	4524		12.3067	10481
12.3266	500		12.3266	4520		12.3266	10398
12.3466	520		12.3466	4572		12.3466	10411
12.3665	507		12.3665	4552		12.3665	10419
12.3864	511		12.3864	4598		12.3864	10411
12.4063	521		12.4063	4501		12.4063	10403
12.4262	454		12.4262	4547		12.4262	10393
12.4461	528		12.4461	4576		12.4461	10403
12.466	547		12.466	4526		12.466	10427
12.4859	510		12.4859	4515		12.4859	10363
12.5058	537		12.5058	4498		12.5058	10445
12.5257	527		12.5257	4512		12.5257	10405
12.5456	544		12.5456	4556		12.5456	10417
12.5656	533		12.5656	4532		12.5656	10466
12.5855	494		12.5855	4553		12.5855	10396
12.6054	512		12.6054	4523		12.6054	10390
12.6253	486		12.6253	4494		12.6253	10383
12.6452	495		12.6452	4546		12.6452	10402
12.6651	548		12.6651	4548		12.6651	10388
12.685	496		12.685	4503		12.685	10409
12.7049	519		12.7049	4544		12.7049	10399
12.7248	504		12.7248	4512		12.7248	10406
12.7447	533		12.7447	4532		12.7447	10382
12.7646	517		12.7646	4532		12.7646	10406
12.7846	512		12.7846	4497		12.7846	10398
12.8045	516		12.8045	4540		12.8045	10432
12.8244	529		12.8244	4494		12.8244	10416
12.8443	542		12.8443	4508		12.8443	10390
12.8642	531		12.8642	4534		12.8642	10408
12.8841	495		12.8841	4538		12.8841	10440
12.904	596		12.904	4539		12.904	10417
12.9239	572		12.9239	4512		12.9239	10401
12.9438	565		12.9438	4528		12.9438	10384
12.9637	572		12.9637	4614		12.9637	10408
12.9837	623		12.9837	4536		12.9837	10423
13.0036	611		13.0036	4597		13.0036	10437
13.0235	712		13.0235	4613		13.0235	10438
13.0434	722		13.0434	4542		13.0434	10391
13.0633	776		13.0633	4649		13.0633	10397
13.0832	773		13.0832	4555		13.0832	10403
13.1031	852		13.1031	4556		13.1031	10424
13.123	925		13.123	4582		13.123	10417
13.1429	970		13.1429	4535		13.1429	10440
13.1628	1078		13.1628	4653		13.1628	10470
13.1827	1201		13.1827	4651		13.1827	10420
13.2027	1179		13.2027	4656		13.2027	10447
13.2226	1339		13.2226	4657		13.2226	10478
13.2425	1430		13.2425	4678		13.2425	10468
13.2624	1510		13.2624	4861		13.2624	10512
13.2823	1613		13.2823	4884		13.2823	10564
13.3022	1494		13.3022	5050		13.3022	10620
13.3221	1476		13.3221	5283		13.3221	10672
13.342	1420		13.342	5667		13.342	10777
13.3619	1316		13.3619	6034		13.3619	11039
13.3818	1187		13.3818	6556		13.3818	11315
13.4017	1225		13.4017	7038		13.4017	11737
13.4217	1141		13.4217	7707		13.4217	12180
13.4416	1085		13.4416	8396		13.4416	12586
13.4615	1081		13.4615	8624		13.4615	12916
13.4814	1077		13.4814	7706		13.4814	12534
13.5013	1069		13.5013	6507		13.5013	11965
13.5212	979		13.5212	5670		13.5212	11384
13.5411	979		13.5411	5187		13.5411	10839
13.561	871		13.561	4934		13.561	10617
13.5809	739		13.5809	4760		13.5809	10551
13.6008	763		13.6008	4721		13.6008	10490
13.6208	686		13.6208	4658		13.6208	10437
13.6407	658		13.6407	4629		13.6407	10441
13.6606	612		13.6606	4603		13.6606	10433
13.6805	571		13.6805	4603		13.6805	10404
13.7004	595		13.7004	4573		13.7004	10433
13.7203	580		13.7203	4595		13.7203	10414
13.7402	597		13.7402	4545		13.7402	10380
13.7601	586		13.7601	4572		13.7601	10396
13.78	594		13.78	4526		13.78	10400
13.7999	545		13.7999	4542		13.7999	10396
13.8198	606		13.8198	4550		13.8198	10389
13.8398	596		13.8398	4557		13.8398	10442
13.8597	569		13.8597	4551		13.8597	10375
13.8796	609		13.8796	4518		13.8796	10380
13.8995	612		13.8995	4565		13.8995	10391
13.9194	616		13.9194	4553		13.9194	10358
13.9393	594		13.9393	4496		13.9393	10404
13.9592	600		13.9592	4519		13.9592	10382
13.9791	611		13.9791	4571		13.9791	10391
13.999	577		13.999	4529		13.999	10368
14.0189	574		14.0189	4566		14.0189	10354
14.0388	549		14.0388	4497		14.0388	10373
14.0588	580		14.0588	4544		14.0588	10377
14.0787	555		14.0787	4556		14.0787	10424
14.0986	548		14.0986	4568		14.0986	10370
14.1185	532		14.1185	4543		14.1185	10399
14.1384	505		14.1384	4542		14.1384	10373
14.1583	527		14.1583	4513		14.1583	10356
14.1782	504		14.1782	4522		14.1782	10414
14.1981	536		14.1981	4544		14.1981	10378
14.218	546		14.218	4500		14.218	10396
14.2379	502		14.2379	4552		14.2379	10377
14.2579	520		14.2579	4563		14.2579	10367
14.2778	518		14.2778	4569		14.2778	10354
14.2977	521		14.2977	4554		14.2977	10374
14.3176	516		14.3176	4525		14.3176	10375
14.3375	575		14.3375	4525		14.3375	10396
14.3574	591		14.3574	4540		14.3574	10354
14.3773	569		14.3773	4517		14.3773	10368
14.3972	547		14.3972	4496		14.3972	10424
14.4171	612		14.4171	4552		14.4171	10416
14.437	507		14.437	4559		14.437	10396
14.4569	564		14.4569	4558		14.4569	10389
14.4769	555		14.4769	4589		14.4769	10404
14.4968	611		14.4968	4579		14.4968	10451
14.5167	549		14.5167	4638		14.5167	10415
14.5366	540		14.5366	4619		14.5366	10447
14.5565	569		14.5565	4715		14.5565	10501
14.5764	615		14.5764	4832		14.5764	10512
14.5963	617		14.5963	4928		14.5963	10634
14.6162	620		14.6162	4955		14.6162	10788
14.6361	625		14.6361	5138		14.6361	10852
14.656	600		14.656	5197		14.656	10952
14.6759	663		14.6759	5258		14.6759	10944
14.6959	690		14.6959	5045		14.6959	10864
14.7158	719		14.7158	4867		14.7158	10753
14.7357	710		14.7357	4731		14.7357	10635
14.7556	711		14.7556	4631		14.7556	10453
14.7755	706		14.7755	4597		14.7755	10450
14.7954	744		14.7954	4579		14.7954	10400
14.8153	730		14.8153	4538		14.8153	10395
14.8352	753		14.8352	4592		14.8352	10410
14.8551	711		14.8551	4595		14.8551	10376
14.875	804		14.875	4608		14.875	10412
14.8949	745		14.8949	4612		14.8949	10410
14.9149	676		14.9149	4704		14.9149	10433
14.9348	650		14.9348	4751		14.9348	10445
14.9547	631		14.9547	4960		14.9547	10475
14.9746	613		14.9746	5115		14.9746	10527
14.9945	636		14.9945	5234		14.9945	10566
15.0144	558		15.0144	5428		15.0144	10609
15.0343	597		15.0343	5541		15.0343	10683
15.0542	582		15.0542	5709		15.0542	10731
15.0741	555		15.0741	5420		15.0741	10715
15.094	591		15.094	5091		15.094	10622
15.114	546		15.114	4889		15.114	10530
15.1339	563		15.1339	4675		15.1339	10463
15.1538	539		15.1538	4630		15.1538	10423
15.1737	527		15.1737	4603		15.1737	10406
15.1936	534		15.1936	4565		15.1936	10372
15.2135	539		15.2135	4572		15.2135	10404
15.2334	504		15.2334	4603		15.2334	10380
15.2533	479		15.2533	4571		15.2533	10403
15.2732	490		15.2732	4575		15.2732	10385
15.2931	516		15.2931	4526		15.2931	10374
15.313	506		15.313	4579		15.313	10375
15.333	517		15.333	4559		15.333	10365
15.3529	472		15.3529	4495		15.3529	10403
15.3728	483		15.3728	4563		15.3728	10377
15.3927	549		15.3927	4521		15.3927	10402
15.4126	561		15.4126	4522		15.4126	10383
15.4325	584		15.4325	4574		15.4325	10374
15.4524	539		15.4524	4576		15.4524	10379
15.4723	541		15.4723	4537		15.4723	10365
15.4922	533		15.4922	4537		15.4922	10388
15.5121	506		15.5121	4540		15.5121	10368
15.532	561		15.532	4532		15.532	10410
15.552	513		15.552	4502		15.552	10376
15.5719	514		15.5719	4565		15.5719	10440
15.5918	430		15.5918	4520		15.5918	10360
15.6117	499		15.6117	4522		15.6117	10368
15.6316	497		15.6316	4555		15.6316	10371
15.6515	450		15.6515	4527		15.6515	10413
15.6714	499		15.6714	4538		15.6714	10381
15.6913	492		15.6913	4519		15.6913	10398
15.7112	471		15.7112	4543		15.7112	10385
15.7311	465		15.7311	4532		15.7311	10403
15.7511	476		15.7511	4517		15.7511	10368
15.771	515		15.771	4506		15.771	10434
15.7909	455		15.7909	4507		15.7909	10413
15.8108	461		15.8108	4525		15.8108	10350
15.8307	477		15.8307	4562		15.8307	10333
15.8506	473		15.8506	4572		15.8506	10402
15.8705	427		15.8705	4524		15.8705	10389
15.8904	474		15.8904	4544		15.8904	10372
15.9103	475		15.9103	4524		15.9103	10350
15.9302	454		15.9302	4517		15.9302	10383
15.9501	423		15.9501	4522		15.9501	10384
15.9701	469		15.9701	4542		15.9701	10411
15.99	452		15.99	4523		15.99	10423
16.0099	416		16.0099	4508		16.0099	10383
16.0298	436		16.0298	4508		16.0298	10407
16.0497	481		16.0497	4536		16.0497	10401
16.0696	450		16.0696	4522		16.0696	10400
16.0895	438		16.0895	4518		16.0895	10372
16.1094	457		16.1094	4560		16.1094	10404
16.1293	432		16.1293	4569		16.1293	10356
16.1492	485		16.1492	4561		16.1492	10389
16.1691	499		16.1691	4566		16.1691	10365
16.1891	536		16.1891	4549		16.1891	10405
16.209	473		16.209	4610		16.209	10406
16.2289	528		16.2289	4526		16.2289	10386
16.2488	576		16.2488	4535		16.2488	10398
16.2687	600		16.2687	4554		16.2687	10409
16.2886	598		16.2886	4596		16.2886	10397
16.3085	682		16.3085	4637		16.3085	10417
16.3284	759		16.3284	4629		16.3284	10417
16.3483	738		16.3483	4704		16.3483	10423
16.3682	795		16.3682	4745		16.3682	10514
16.3882	934		16.3882	4843		16.3882	10603
16.4081	939		16.4081	4902		16.4081	10697
16.428	1024		16.428	5050		16.428	10872
16.4479	1060		16.4479	5236		16.4479	11061
16.4678	966		16.4678	5359		16.4678	11309
16.4877	955		16.4877	5560		16.4877	11505
16.5076	926		16.5076	5518		16.5076	11559
16.5275	867		16.5275	5172		16.5275	11407
16.5474	900		16.5474	4994		16.5474	11056
16.5673	783		16.5673	4752		16.5673	10779
16.5872	716		16.5872	4626		16.5872	10598
16.6072	692		16.6072	4592		16.6072	10525
16.6271	660		16.6271	4547		16.6271	10430
16.647	638		16.647	4568		16.647	10446
16.6669	601		16.6669	4558		16.6669	10409
16.6868	601		16.6868	4611		16.6868	10377
16.7067	545		16.7067	4532		16.7067	10374
16.7266	587		16.7266	4579		16.7266	10425
16.7465	581		16.7465	4623		16.7465	10400
16.7664	616		16.7664	4546		16.7664	10412
16.7863	607		16.7863	4580		16.7863	10416
16.8062	595		16.8062	4550		16.8062	10403
16.8262	592		16.8262	4552		16.8262	10416
16.8461	637		16.8461	4541		16.8461	10422
16.866	664		16.866	4544		16.866	10392
16.8859	592		16.8859	4550		16.8859	10426
16.9058	557		16.9058	4504		16.9058	10381
16.9257	590		16.9257	4596		16.9257	10387
16.9456	542		16.9456	4550		16.9456	10381
16.9655	549		16.9655	4572		16.9655	10389
16.9854	510		16.9854	4566		16.9854	10395
17.0053	526		17.0053	4552		17.0053	10440
17.0253	546		17.0253	4576		17.0253	10391
17.0452	509		17.0452	4561		17.0452	10381
17.0651	492		17.0651	4588		17.0651	10389
17.085	534		17.085	4547		17.085	10359
17.1049	513		17.1049	4609		17.1049	10401
17.1248	494		17.1248	4546		17.1248	10415
17.1447	489		17.1447	4591		17.1447	10405
17.1646	521		17.1646	4571		17.1646	10403
17.1845	474		17.1845	4599		17.1845	10369
17.2044	495		17.2044	4566		17.2044	10430
17.2243	484		17.2243	4578		17.2243	10379
17.2443	465		17.2443	4638		17.2443	10394
17.2642	453		17.2642	4568		17.2642	10401
17.2841	544		17.2841	4606		17.2841	10418
17.304	513		17.304	4644		17.304	10434
17.3239	517		17.3239	4690		17.3239	10457
17.3438	544		17.3438	4739		17.3438	10415
17.3637	539		17.3637	4848		17.3637	10487
17.3836	515		17.3836	5044		17.3836	10600
17.4035	617		17.4035	5245		17.4035	10648
17.4234	598		17.4234	5519		17.4234	10865
17.4433	668		17.4433	5878		17.4433	11090
17.4633	707		17.4633	6157		17.4633	11363
17.4832	853		17.4832	6594		17.4832	11546
17.5031	990		17.5031	6633		17.5031	11839
17.523	1040		17.523	6252		17.523	11774
17.5429	1242		17.5429	5738		17.5429	11425
17.5628	1203		17.5628	5257		17.5628	11084
17.5827	1317		17.5827	4848		17.5827	10805
17.6026	1250		17.6026	4731		17.6026	10585
17.6225	1161		17.6225	4630		17.6225	10471
17.6424	1029		17.6424	4604		17.6424	10471
17.6624	898		17.6624	4604		17.6624	10456
17.6823	730		17.6823	4566		17.6823	10444
17.7022	619		17.7022	4609		17.7022	10411
17.7221	549		17.7221	4582		17.7221	10430
17.742	540		17.742	4625		17.742	10435
17.7619	519		17.7619	4571		17.7619	10398
17.7818	488		17.7818	4552		17.7818	10382
17.8017	428		17.8017	4543		17.8017	10432
17.8216	472		17.8216	4557		17.8216	10394
17.8415	491		17.8415	4560		17.8415	10392
17.8614	445		17.8614	4550		17.8614	10394
17.8814	489		17.8814	4537		17.8814	10413
17.9013	467		17.9013	4588		17.9013	10387
17.9212	460		17.9212	4538		17.9212	10414
17.9411	470		17.9411	4558		17.9411	10396
17.961	448		17.961	4570		17.961	10412
17.9809	451		17.9809	4583		17.9809	10388
18.0008	498		18.0008	4546		18.0008	10406
18.0207	442		18.0207	4589		18.0207	10417
18.0406	436		18.0406	4563		18.0406	10379
18.0605	457		18.0605	4604		18.0605	10425
18.0804	433		18.0804	4585		18.0804	10378
18.1004	471		18.1004	4627		18.1004	10402
18.1203	420		18.1203	4551		18.1203	10381
18.1402	428		18.1402	4575		18.1402	10394
18.1601	497		18.1601	4556		18.1601	10402
18.18	420		18.18	4578		18.18	10397
18.1999	420		18.1999	4590		18.1999	10417
18.2198	447		18.2198	4584		18.2198	10390
18.2397	484		18.2397	4597		18.2397	10422
18.2596	451		18.2596	4581		18.2596	10399
18.2795	468		18.2795	4558		18.2795	10428
18.2994	450		18.2994	4562		18.2994	10393
18.3194	431		18.3194	4643		18.3194	10391
18.3393	505		18.3393	4587		18.3393	10398
18.3592	469		18.3592	4584		18.3592	10356
18.3791	459		18.3791	4577		18.3791	10438
18.399	450		18.399	4552		18.399	10358
18.4189	474		18.4189	4597		18.4189	10402
18.4388	431		18.4388	4614		18.4388	10420
18.4587	474		18.4587	4543		18.4587	10422
18.4786	454		18.4786	4586		18.4786	10412
18.4985	487		18.4985	4564		18.4985	10432
18.5185	502		18.5185	4607		18.5185	10419
18.5384	507		18.5384	4595		18.5384	10407
18.5583	490		18.5583	4571		18.5583	10374
18.5782	523		18.5782	4585		18.5782	10389
18.5981	548		18.5981	4583		18.5981	10394
18.618	499		18.618	4610		18.618	10438
18.6379	555		18.6379	4580		18.6379	10437
18.6578	581		18.6578	4602		18.6578	10468
18.6777	607		18.6777	4577		18.6777	10394
18.6976	559		18.6976	4628		18.6976	10418
18.7175	615		18.7175	4573		18.7175	10393
18.7375	649		18.7375	4635		18.7375	10420
18.7574	670		18.7574	4632		18.7574	10400
18.7773	759		18.7773	4628		18.7773	10449
18.7972	725		18.7972	4641		18.7972	10419
18.8171	730		18.8171	4702		18.8171	10407
18.837	790		18.837	4722		18.837	10467
18.8569	749		18.8569	4754		18.8569	10452
18.8768	738		18.8768	4811		18.8768	10485
18.8967	681		18.8967	4893		18.8967	10529
18.9166	743		18.9166	5043		18.9166	10548
18.9365	684		18.9365	5234		18.9365	10680
18.9565	690		18.9565	5679		18.9565	10880
18.9764	652		18.9764	6027		18.9764	11068
18.9963	714		18.9963	6627		18.9963	11466
19.0162	772		19.0162	7170		19.0162	11826
19.0361	774		19.0361	7780		19.0361	12313
19.056	845		19.056	8341		19.056	12716
19.0759	858		19.0759	8127		19.0759	12925
19.0958	980		19.0958	7027		19.0958	12486
19.1157	929		19.1157	6411		19.1157	11939
19.1356	898		19.1356	5564		19.1356	11424
19.1556	792		19.1556	5098		19.1556	11043
19.1755	861		19.1755	4860		19.1755	10732
19.1954	902		19.1954	4714		19.1954	10558
19.2153	853		19.2153	4709		19.2153	10519
19.2352	845		19.2352	4708		19.2352	10507
19.2551	861		19.2551	4615		19.2551	10423
19.275	886		19.275	4622		19.275	10446
19.2949	942		19.2949	4652		19.2949	10468
19.3148	902		19.3148	4645		19.3148	10452
19.3347	884		19.3347	4605		19.3347	10463
19.3546	898		19.3546	4589		19.3546	10453
19.3746	823		19.3746	4642		19.3746	10443
19.3945	746		19.3945	4608		19.3945	10462
19.4144	700		19.4144	4561		19.4144	10414
19.4343	679		19.4343	4584		19.4343	10430
19.4542	651		19.4542	4629		19.4542	10415
19.4741	632		19.4741	4623		19.4741	10454
19.494	626		19.494	4609		19.494	10407
19.5139	598		19.5139	4587		19.5139	10455
19.5338	574		19.5338	4593		19.5338	10449
19.5537	529		19.5537	4623		19.5537	10432
19.5736	503		19.5736	4522		19.5736	10422
19.5936	560		19.5936	4578		19.5936	10417
19.6135	531		19.6135	4578		19.6135	10445
19.6334	488		19.6334	4554		19.6334	10429
19.6533	487		19.6533	4631		19.6533	10393
19.6732	491		19.6732	4557		19.6732	10460
19.6931	461		19.6931	4567		19.6931	10440
19.713	483		19.713	4559		19.713	10415
19.7329	516		19.7329	4584		19.7329	10415
19.7528	494		19.7528	4576		19.7528	10436
19.7727	490		19.7727	4601		19.7727	10442
19.7927	532		19.7927	4568		19.7927	10445
19.8126	577		19.8126	4616		19.8126	10433
19.8325	570		19.8325	4589		19.8325	10429
19.8524	540		19.8524	4605		19.8524	10464
19.8723	574		19.8723	4670		19.8723	10448
19.8922	595		19.8922	4587		19.8922	10432
19.9121	599		19.9121	4640		19.9121	10444
19.932	561		19.932	4684		19.932	10482
19.9519	612		19.9519	4710		19.9519	10435
19.9718	601		19.9718	4670		19.9718	10467
19.9917	606		19.9917	4652		19.9917	10428
20.0117	594		20.0117	4623		20.0117	10441
20.0316	655		20.0316	4589		20.0316	10475
20.0515	669		20.0515	4632		20.0515	10473
20.0714	620		20.0714	4674		20.0714	10497
20.0913	643		20.0913	4713		20.0913	10573
20.1112	629		20.1112	4796		20.1112	10577
20.1311	622		20.1311	4873		20.1311	10705
20.151	601		20.151	4932		20.151	10785
20.1709	579		20.1709	5078		20.1709	10995
20.1908	663		20.1908	5220		20.1908	11304
20.2107	636		20.2107	5313		20.2107	11374
20.2307	676		20.2307	5446		20.2307	11540
20.2506	678		20.2506	5236		20.2506	11553
20.2705	717		20.2705	5113		20.2705	11399
20.2904	642		20.2904	4885		20.2904	11132
20.3103	673		20.3103	4808		20.3103	10928
20.3302	694		20.3302	4696		20.3302	10721
20.3501	669		20.3501	4609		20.3501	10511
20.37	694		20.37	4625		20.37	10498
20.3899	645		20.3899	4580		20.3899	10485
20.4098	624		20.4098	4604		20.4098	10488
20.4298	666		20.4298	4586		20.4298	10463
20.4497	669		20.4497	4590		20.4497	10432
20.4696	648		20.4696	4602		20.4696	10429
20.4895	600		20.4895	4602		20.4895	10429
20.5094	582		20.5094	4583		20.5094	10415
20.5293	555		20.5293	4568		20.5293	10455
20.5492	531		20.5492	4536		20.5492	10424
20.5691	526		20.5691	4586		20.5691	10437
20.589	492		20.589	4566		20.589	10452
20.6089	504		20.6089	4568		20.6089	10419
20.6288	472		20.6288	4545		20.6288	10440
20.6488	463		20.6488	4571		20.6488	10428
20.6687	462		20.6687	4539		20.6687	10419
20.6886	534		20.6886	4561		20.6886	10422
20.7085	476		20.7085	4574		20.7085	10413
20.7284	480		20.7284	4606		20.7284	10430
20.7483	498		20.7483	4572		20.7483	10434
20.7682	446		20.7682	4608		20.7682	10416
20.7881	454		20.7881	4591		20.7881	10443
20.808	519		20.808	4557		20.808	10455
20.8279	504		20.8279	4579		20.8279	10432
20.8478	523		20.8478	4569		20.8478	10451
20.8678	488		20.8678	4601		20.8678	10446
20.8877	474		20.8877	4591		20.8877	10416
20.9076	501		20.9076	4559		20.9076	10397
20.9275	523		20.9275	4547		20.9275	10425
20.9474	473		20.9474	4541		20.9474	10412
20.9673	516		20.9673	4582		20.9673	10462
20.9872	508		20.9872	4544		20.9872	10430
21.0071	540		21.0071	4610		21.0071	10383
21.027	508		21.027	4565		21.027	10437
21.0469	493		21.0469	4515		21.0469	10417
21.0669	518		21.0669	4533		21.0669	10432
21.0868	570		21.0868	4589		21.0868	10413
21.1067	500		21.1067	4567		21.1067	10435
21.1266	510		21.1266	4538		21.1266	10446
21.1465	486		21.1465	4540		21.1465	10453
21.1664	567		21.1664	4612		21.1664	10467
21.1863	529		21.1863	4536		21.1863	10423
21.2062	479		21.2062	4605		21.2062	10482
21.2261	494		21.2261	4633		21.2261	10528
21.246	528		21.246	4685		21.246	10521
21.2659	476		21.2659	4698		21.2659	10586
21.2859	492		21.2859	4740		21.2859	10705
21.3058	493		21.3058	4801		21.3058	10801
21.3257	485		21.3257	4802		21.3257	10796
21.3456	493		21.3456	4796		21.3456	10853
21.3655	526		21.3655	4733		21.3655	10841
21.3854	505		21.3854	4660		21.3854	10716
21.4053	516		21.4053	4656		21.4053	10648
21.4252	512		21.4252	4602		21.4252	10568
21.4451	459		21.4451	4597		21.4451	10542
21.465	458		21.465	4591		21.465	10490
21.4849	461		21.4849	4574		21.4849	10414
21.5049	475		21.5049	4565		21.5049	10437
21.5248	455		21.5248	4554		21.5248	10450
21.5447	498		21.5447	4586		21.5447	10434
21.5646	455		21.5646	4574		21.5646	10447
21.5845	457		21.5845	4562		21.5845	10399
21.6044	484		21.6044	4586		21.6044	10398
21.6243	477		21.6243	4579		21.6243	10410
21.6442	439		21.6442	4530		21.6442	10454
21.6641	494		21.6641	4575		21.6641	10468
21.684	465		21.684	4559		21.684	10441
21.7039	440		21.7039	4519		21.7039	10454
21.7239	465		21.7239	4577		21.7239	10435
21.7438	469		21.7438	4595		21.7438	10414
21.7637	454		21.7637	4519		21.7637	10409
21.7836	434		21.7836	4566		21.7836	10441
21.8035	463		21.8035	4564		21.8035	10456
21.8234	420		21.8234	4557		21.8234	10438
21.8433	429		21.8433	4550		21.8433	10427
21.8632	474		21.8632	4490		21.8632	10424
21.8831	447		21.8831	4553		21.8831	10425
21.903	436		21.903	4562		21.903	10411
21.923	444		21.923	4507		21.923	10418
21.9429	447		21.9429	4525		21.9429	10434
21.9628	422		21.9628	4536		21.9628	10418
21.9827	470		21.9827	4581		21.9827	10441
22.0026	465		22.0026	4522		22.0026	10402
22.0225	438		22.0225	4549		22.0225	10428
22.0424	443		22.0424	4550		22.0424	10444
22.0623	468		22.0623	4561		22.0623	10364
22.0822	427		22.0822	4571		22.0822	10422
22.1021	481		22.1021	4572		22.1021	10431
22.122	448		22.122	4496		22.122	10440
22.142	453		22.142	4573		22.142	10423
22.1619	480		22.1619	4613		22.1619	10428
22.1818	470		22.1818	4556		22.1818	10409
22.2017	445		22.2017	4530		22.2017	10467
22.2216	470		22.2216	4542		22.2216	10444
22.2415	489		22.2415	4495		22.2415	10424
22.2614	464		22.2614	4581		22.2614	10404
22.2813	451		22.2813	4537		22.2813	10449
22.3012	499		22.3012	4606		22.3012	10440
22.3211	450		22.3211	4537		22.3211	10411
22.341	499		22.341	4520		22.341	10455
22.361	392		22.361	4600		22.361	10439
22.3809	448		22.3809	4549		22.3809	10447
22.4008	433		22.4008	4544		22.4008	10453
22.4207	396		22.4207	4530		22.4207	10465
22.4406	471		22.4406	4535		22.4406	10489
22.4605	431		22.4605	4590		22.4605	10414
22.4804	474		22.4804	4574		22.4804	10451
22.5003	418		22.5003	4541		22.5003	10412
22.5202	459		22.5202	4555		22.5202	10428
22.5401	461		22.5401	4541		22.5401	10447
22.5601	435		22.5601	4550		22.5601	10442
22.58	428		22.58	4568		22.58	10388
22.5999	430		22.5999	4572		22.5999	10435
22.6198	422		22.6198	4553		22.6198	10448
22.6397	423		22.6397	4539		22.6397	10453
22.6596	453		22.6596	4528		22.6596	10399
22.6795	405		22.6795	4521		22.6795	10413
22.6994	414		22.6994	4517		22.6994	10408
22.7193	428		22.7193	4557		22.7193	10432
22.7392	451		22.7392	4483		22.7392	10409
22.7591	462		22.7591	4577		22.7591	10450
22.7791	460		22.7791	4561		22.7791	10438
22.799	491		22.799	4475		22.799	10423
22.8189	425		22.8189	4565		22.8189	10423
22.8388	406		22.8388	4563		22.8388	10400
22.8587	464		22.8587	4548		22.8587	10392
22.8786	449		22.8786	4547		22.8786	10454
22.8985	399		22.8985	4572		22.8985	10400
22.9184	424		22.9184	4545		22.9184	10446
22.9383	441		22.9383	4555		22.9383	10388
22.9582	462		22.9582	4567		22.9582	10423
22.9781	429		22.9781	4559		22.9781	10478
22.9981	464		22.9981	4588		22.9981	10432
23.018	409		23.018	4548		23.018	10418
23.0379	466		23.0379	4535		23.0379	10421
23.0578	470		23.0578	4562		23.0578	10451
23.0777	471		23.0777	4545		23.0777	10411
23.0976	450		23.0976	4541		23.0976	10429
23.1175	451		23.1175	4592		23.1175	10437
23.1374	414		23.1374	4537		23.1374	10403
23.1573	452		23.1573	4560		23.1573	10414
23.1772	456		23.1772	4605		23.1772	10448
23.1972	452		23.1972	4566		23.1972	10445
23.2171	442		23.2171	4599		23.2171	10421
23.237	470		23.237	4614		23.237	10438
23.2569	484		23.2569	4642		23.2569	10452
23.2768	483		23.2768	4693		23.2768	10460
23.2967	480		23.2967	4723		23.2967	10470
23.3166	481		23.3166	4783		23.3166	10577
23.3365	496		23.3365	4947		23.3365	10578
23.3564	459		23.3564	5006		23.3564	10697
23.3763	565		23.3763	5095		23.3763	10681
23.3962	561		23.3962	5105		23.3962	10769
23.4162	550		23.4162	5010		23.4162	10739
23.4361	648		23.4361	4881		23.4361	10720
23.456	709		23.456	4780		23.456	10633
23.4759	701		23.4759	4713		23.4759	10639
23.4958	697		23.4958	4628		23.4958	10493
23.5157	684		23.5157	4568		23.5157	10489
23.5356	689		23.5356	4600		23.5356	10491
23.5555	674		23.5555	4558		23.5555	10408
23.5754	693		23.5754	4527		23.5754	10418
23.5953	613		23.5953	4584		23.5953	10418
23.6152	537		23.6152	4545		23.6152	10468
23.6352	558		23.6352	4523		23.6352	10451
23.6551	503		23.6551	4551		23.6551	10421
23.675	551		23.675	4578		23.675	10430
23.6949	531		23.6949	4541		23.6949	10436
23.7148	501		23.7148	4566		23.7148	10467
23.7347	521		23.7347	4541		23.7347	10405
23.7546	514		23.7546	4550		23.7546	10424
23.7745	498		23.7745	4615		23.7745	10457
23.7944	494		23.7944	4538		23.7944	10440
23.8143	468		23.8143	4540		23.8143	10435
23.8343	502		23.8343	4553		23.8343	10449
23.8542	521		23.8542	4551		23.8542	10437
23.8741	566		23.8741	4582		23.8741	10430
23.894	510		23.894	4551		23.894	10411
23.9139	526		23.9139	4577		23.9139	10463
23.9338	535		23.9338	4609		23.9338	10443
23.9537	536		23.9537	4626		23.9537	10435
23.9736	531		23.9736	4673		23.9736	10480
23.9935	520		23.9935	4714		23.9935	10485
24.0134	541		24.0134	4753		24.0134	10516
24.0333	517		24.0333	4870		24.0333	10523
24.0533	531		24.0533	4976		24.0533	10627
24.0732	510		24.0732	5037		24.0732	10807
24.0931	515		24.0931	5201		24.0931	10887
24.113	529		24.113	5303		24.113	11016
24.1329	562		24.1329	5276		24.1329	11061
24.1528	574		24.1528	5102		24.1528	11069
24.1727	595		24.1727	4977		24.1727	10935
24.1926	563		24.1926	4855		24.1926	10837
24.2125	542		24.2125	4788		24.2125	10709
24.2324	509		24.2324	4638		24.2324	10604
24.2523	551		24.2523	4666		24.2523	10573
24.2723	557		24.2723	4611		24.2723	10553
24.2922	541		24.2922	4639		24.2922	10578
24.3121	539		24.3121	4701		24.3121	10611
24.332	548		24.332	4680		24.332	10657
24.3519	586		24.3519	4708		24.3519	10658
24.3718	591		24.3718	4672		24.3718	10691
24.3917	529		24.3917	4678		24.3917	10626
24.4116	565		24.4116	4625		24.4116	10612
24.4315	578		24.4315	4603		24.4315	10556
24.4514	597		24.4514	4553		24.4514	10528
24.4714	564		24.4714	4555		24.4714	10497
24.4913	550		24.4913	4565		24.4913	10470
24.5112	520		24.5112	4549		24.5112	10431
24.5311	545		24.5311	4561		24.5311	10452
24.551	537		24.551	4558		24.551	10460
24.5709	524		24.5709	4578		24.5709	10444
24.5908	459		24.5908	4534		24.5908	10413
24.6107	495		24.6107	4581		24.6107	10415
24.6306	498		24.6306	4536		24.6306	10403
24.6505	462		24.6505	4549		24.6505	10440
24.6704	444		24.6704	4560		24.6704	10427
24.6904	458		24.6904	4573		24.6904	10428
24.7103	457		24.7103	4542		24.7103	10435
24.7302	445		24.7302	4536		24.7302	10407
24.7501	430		24.7501	4520		24.7501	10387
24.77	447		24.77	4546		24.77	10418
24.7899	452		24.7899	4570		24.7899	10438
24.8098	498		24.8098	4570		24.8098	10412
24.8297	459		24.8297	4548		24.8297	10424
24.8496	485		24.8496	4579		24.8496	10404
24.8695	459		24.8695	4522		24.8695	10413
24.8894	482		24.8894	4528		24.8894	10440
24.9094	462		24.9094	4580		24.9094	10403
24.9293	456		24.9293	4543		24.9293	10435
24.9492	515		24.9492	4550		24.9492	10396
24.9691	479		24.9691	4531		24.9691	10462
24.989	512		24.989	4551		24.989	10425
25.0089	527		25.0089	4553		25.0089	10422
25.0288	481		25.0288	4523		25.0288	10429
25.0487	461		25.0487	4572		25.0487	10415
25.0686	468		25.0686	4500		25.0686	10416
25.0885	500		25.0885	4534		25.0885	10417
25.1084	479		25.1084	4534		25.1084	10448
25.1284	479		25.1284	4574		25.1284	10414
25.1483	485		25.1483	4570		25.1483	10439
25.1682	514		25.1682	4587		25.1682	10411
25.1881	496		25.1881	4581		25.1881	10435
25.208	460		25.208	4628		25.208	10449
25.2279	504		25.2279	4657		25.2279	10490
25.2478	508		25.2478	4688		25.2478	10492
25.2677	453		25.2677	4721		25.2677	10460
25.2876	486		25.2876	4757		25.2876	10585
25.3075	450		25.3075	4690		25.3075	10559
25.3275	484		25.3275	4661		25.3275	10522
25.3474	506		25.3474	4601		25.3474	10564
25.3673	508		25.3673	4615		25.3673	10491
25.3872	515		25.3872	4571		25.3872	10496
25.4071	490		25.4071	4574		25.4071	10462
25.427	516		25.427	4553		25.427	10497
25.4469	489		25.4469	4541		25.4469	10426
25.4668	473		25.4668	4581		25.4668	10442
25.4867	473		25.4867	4542		25.4867	10409
25.5066	474		25.5066	4533		25.5066	10431
25.5265	503		25.5265	4567		25.5265	10412
25.5465	489		25.5465	4537		25.5465	10424
25.5664	495		25.5664	4537		25.5664	10413
25.5863	486		25.5863	4561		25.5863	10393
25.6062	465		25.6062	4568		25.6062	10411
25.6261	506		25.6261	4558		25.6261	10403
25.646	492		25.646	4540		25.646	10435
25.6659	553		25.6659	4524		25.6659	10429
25.6858	533		25.6858	4595		25.6858	10450
25.7057	527		25.7057	4561		25.7057	10433
25.7256	552		25.7256	4530		25.7256	10438
25.7455	594		25.7455	4586		25.7455	10436
25.7655	550		25.7655	4637		25.7655	10428
25.7854	559		25.7854	4643		25.7854	10459
25.8053	606		25.8053	4645		25.8053	10446
25.8252	598		25.8252	4721		25.8252	10498
25.8451	603		25.8451	4836		25.8451	10526
25.865	586		25.865	4913		25.865	10552
25.8849	629		25.8849	5143		25.8849	10698
25.9048	674		25.9048	5322		25.9048	10821
25.9247	593		25.9247	5616		25.9247	11071
25.9446	617		25.9446	5812		25.9446	11244
25.9646	653		25.9646	5963		25.9646	11481
25.9845	665		25.9845	5945		25.9845	11736
26.0044	663		26.0044	5536		26.0044	11658
26.0243	700		26.0243	5315		26.0243	11344
26.0442	709		26.0442	5200		26.0442	11132
26.0641	740		26.0641	4911		26.0641	10999
26.084	694		26.084	4718		26.084	10840
26.1039	681		26.1039	4615		26.1039	10608
26.1238	712		26.1238	4621		26.1238	10550
26.1437	737		26.1437	4563		26.1437	10482
26.1636	706		26.1636	4544		26.1636	10467
26.1836	695		26.1836	4573		26.1836	10438
26.2035	717		26.2035	4570		26.2035	10422
26.2234	702		26.2234	4584		26.2234	10423
26.2433	680		26.2433	4568		26.2433	10445
26.2632	683		26.2632	4519		26.2632	10404
26.2831	644		26.2831	4517		26.2831	10427
26.303	647		26.303	4530		26.303	10420
26.3229	596		26.3229	4548		26.3229	10418
26.3428	559		26.3428	4565		26.3428	10390
26.3627	537		26.3627	4514		26.3627	10424
26.3826	518		26.3826	4499		26.3826	10412
26.4026	515		26.4026	4536		26.4026	10408
26.4225	546		26.4225	4506		26.4225	10440
26.4424	497		26.4424	4539		26.4424	10416
26.4623	459		26.4623	4496		26.4623	10435
26.4822	479		26.4822	4536		26.4822	10434
26.5021	457		26.5021	4508		26.5021	10424
26.522	489		26.522	4548		26.522	10401
26.5419	442		26.5419	4559		26.5419	10399
26.5618	466		26.5618	4504		26.5618	10409
26.5817	449		26.5817	4479		26.5817	10392
26.6017	440		26.6017	4517		26.6017	10421
26.6216	413		26.6216	4535		26.6216	10387
26.6415	457		26.6415	4520		26.6415	10418
26.6614	471		26.6614	4520		26.6614	10410
26.6813	460		26.6813	4509		26.6813	10404
26.7012	418		26.7012	4500		26.7012	10408
26.7211	493		26.7211	4532		26.7211	10414
26.741	430		26.741	4491		26.741	10399
26.7609	426		26.7609	4540		26.7609	10431
26.7808	457		26.7808	4562		26.7808	10429
26.8007	446		26.8007	4514		26.8007	10383
26.8207	447		26.8207	4504		26.8207	10383
26.8406	418		26.8406	4539		26.8406	10383
26.8605	437		26.8605	4521		26.8605	10410
26.8804	409		26.8804	4485		26.8804	10406
26.9003	412		26.9003	4536		26.9003	10407
26.9202	433		26.9202	4492		26.9202	10390
26.9401	457		26.9401	4565		26.9401	10394
26.96	427		26.96	4519		26.96	10408
26.9799	419		26.9799	4531		26.9799	10377
26.9998	421		26.9998	4531		26.9998	10400
27.0197	437		27.0197	4538		27.0197	10408
27.0397	459		27.0397	4545		27.0397	10457
27.0596	474		27.0596	4607		27.0596	10458
27.0795	427		27.0795	4563		27.0795	10451
27.0994	377		27.0994	4548		27.0994	10465
27.1193	435		27.1193	4534		27.1193	10425
27.1392	464		27.1392	4544		27.1392	10420
27.1591	425		27.1591	4505		27.1591	10415
27.179	434		27.179	4490		27.179	10419
27.1989	437		27.1989	4550		27.1989	10364
27.2188	468		27.2188	4484		27.2188	10371
27.2388	440		27.2388	4482		27.2388	10415
27.2587	446		27.2587	4530		27.2587	10413
27.2786	444		27.2786	4525		27.2786	10382
27.2985	464		27.2985	4490		27.2985	10355
27.3184	443		27.3184	4496		27.3184	10409
27.3383	458		27.3383	4500		27.3383	10395
27.3582	471		27.3582	4487		27.3582	10408
27.3781	494		27.3781	4480		27.3781	10376
27.398	482		27.398	4473		27.398	10403
27.4179	441		27.4179	4517		27.4179	10421
27.4378	446		27.4378	4526		27.4378	10410
27.4578	474		27.4578	4522		27.4578	10380
27.4777	484		27.4777	4541		27.4777	10388
27.4976	491		27.4976	4479		27.4976	10408
27.5175	515		27.5175	4477		27.5175	10418
27.5374	498		27.5374	4474		27.5374	10402
27.5573	508		27.5573	4550		27.5573	10411
27.5772	485		27.5772	4556		27.5772	10438
27.5971	486		27.5971	4515		27.5971	10433
27.617	526		27.617	4574		27.617	10492
27.6369	505		27.6369	4586		27.6369	10513
27.6568	513		27.6568	4643		27.6568	10510
27.6768	452		27.6768	4638		27.6768	10576
27.6967	463		27.6967	4657		27.6967	10669
27.7166	517		27.7166	4647		27.7166	10657
27.7365	473		27.7365	4641		27.7365	10667
27.7564	498		27.7564	4626		27.7564	10705
27.7763	500		27.7763	4596		27.7763	10562
27.7962	540		27.7962	4574		27.7962	10585
27.8161	439		27.8161	4583		27.8161	10543
27.836	518		27.836	4522		27.836	10484
27.8559	502		27.8559	4541		27.8559	10468
27.8759	486		27.8759	4542		27.8759	10486
27.8958	474		27.8958	4537		27.8958	10456
27.9157	442		27.9157	4561		27.9157	10453
27.9356	450		27.9356	4589		27.9356	10423
27.9555	477		27.9555	4561		27.9555	10428
27.9754	405		27.9754	4497		27.9754	10410
27.9953	473		27.9953	4528		27.9953	10425
28.0152	449		28.0152	4522		28.0152	10404
28.0351	462		28.0351	4520		28.0351	10407
28.055	432		28.055	4498		28.055	10370
28.0749	448		28.0749	4503		28.0749	10382
28.0949	423		28.0949	4517		28.0949	10399
28.1148	432		28.1148	4473		28.1148	10389
28.1347	439		28.1347	4494		28.1347	10409
28.1546	433		28.1546	4490		28.1546	10408
28.1745	479		28.1745	4475		28.1745	10363
28.1944	426		28.1944	4461		28.1944	10370
28.2143	443		28.2143	4521		28.2143	10392
28.2342	455		28.2342	4484		28.2342	10387
28.2541	429		28.2541	4504		28.2541	10389
28.274	450		28.274	4487		28.274	10396
28.2939	509		28.2939	4478		28.2939	10399
28.3139	481		28.3139	4508		28.3139	10409
28.3338	517		28.3338	4465		28.3338	10383
28.3537	516		28.3537	4495		28.3537	10361
28.3736	508		28.3736	4522		28.3736	10364
28.3935	517		28.3935	4500		28.3935	10392
28.4134	483		28.4134	4446		28.4134	10371
28.4333	525		28.4333	4511		28.4333	10397
28.4532	460		28.4532	4508		28.4532	10392
28.4731	479		28.4731	4552		28.4731	10400
28.493	488		28.493	4510		28.493	10389
28.5129	482		28.5129	4521		28.5129	10435
28.5329	483		28.5329	4502		28.5329	10404
28.5528	476		28.5528	4546		28.5528	10390
28.5727	470		28.5727	4579		28.5727	10431
28.5926	454		28.5926	4583		28.5926	10411
28.6125	458		28.6125	4600		28.6125	10429
28.6324	454		28.6324	4618		28.6324	10439
28.6523	480		28.6523	4670		28.6523	10427
28.6722	443		28.6722	4777		28.6722	10476
28.6921	479		28.6921	4793		28.6921	10489
28.712	465		28.712	4809		28.712	10588
28.732	447		28.732	4848		28.732	10625
28.7519	427		28.7519	4846		28.7519	10665
28.7718	471		28.7718	4805		28.7718	10694
28.7917	463		28.7917	4668		28.7917	10678
28.8116	415		28.8116	4653		28.8116	10610
28.8315	500		28.8315	4676		28.8315	10581
28.8514	467		28.8514	4598		28.8514	10511
28.8713	490		28.8713	4537		28.8713	10476
28.8912	463		28.8912	4526		28.8912	10412
28.9111	451		28.9111	4525		28.9111	10381
28.931	434		28.931	4490		28.931	10439
28.951	439		28.951	4533		28.951	10380
28.9709	441		28.9709	4524		28.9709	10389
28.9908	463		28.9908	4506		28.9908	10368
29.0107	454		29.0107	4483		29.0107	10386
29.0306	515		29.0306	4476		29.0306	10385
29.0505	467		29.0505	4517		29.0505	10380
29.0704	440		29.0704	4528		29.0704	10397
29.0903	428		29.0903	4509		29.0903	10410
29.1102	470		29.1102	4497		29.1102	10400
29.1301	452		29.1301	4570		29.1301	10386
29.15	458		29.15	4557		29.15	10408
29.17	447		29.17	4586		29.17	10382
29.1899	445		29.1899	4626		29.1899	10442
29.2098	421		29.2098	4604		29.2098	10431
29.2297	464		29.2297	4733		29.2297	10421
29.2496	468		29.2496	4780		29.2496	10496
29.2695	514		29.2695	4972		29.2695	10602
29.2894	494		29.2894	5087		29.2894	10684
29.3093	581		29.3093	5400		29.3093	10865
29.3292	586		29.3292	5356		29.3292	10984
29.3491	581		29.3491	5455		29.3491	11149
29.3691	664		29.3691	5273		29.3691	11199
29.389	711		29.389	5065		29.389	11221
29.4089	769		29.4089	5070		29.4089	10988
29.4288	764		29.4288	4913		29.4288	10893
29.4487	804		29.4487	4797		29.4487	10805
29.4686	822		29.4686	4577		29.4686	10709
29.4885	858		29.4885	4580		29.4885	10567
29.5084	815		29.5084	4531		29.5084	10473
29.5283	751		29.5283	4511		29.5283	10447
29.5482	725		29.5482	4524		29.5482	10422
29.5681	696		29.5681	4497		29.5681	10412
29.5881	679		29.5881	4491		29.5881	10388
29.608	567		29.608	4547		29.608	10364
29.6279	525		29.6279	4476		29.6279	10385
29.6478	529		29.6478	4465		29.6478	10384
29.6677	511		29.6677	4492		29.6677	10405
29.6876	490		29.6876	4502		29.6876	10364
29.7075	459		29.7075	4453		29.7075	10360
29.7274	455		29.7274	4516		29.7274	10406
29.7473	484		29.7473	4493		29.7473	10365
29.7672	446		29.7672	4416		29.7672	10384
29.7871	504		29.7871	4470		29.7871	10381
29.8071	475		29.8071	4444		29.8071	10420
29.827	443		29.827	4528		29.827	10349
29.8469	466		29.8469	4445		29.8469	10356
29.8668	395		29.8668	4477		29.8668	10386
29.8867	451		29.8867	4444		29.8867	10372
29.9066	456		29.9066	4471		29.9066	10347
29.9265	454		29.9265	4498		29.9265	10380
29.9464	431		29.9464	4496		29.9464	10399
29.9663	452		29.9663	4473		29.9663	10395
29.9862	436		29.9862	4471		29.9862	10381
30.0062	456		30.0062	4444		30.0062	10359
30.0261	437		30.0261	4463		30.0261	10377
30.046	403		30.046	4465		30.046	10361
30.0659	433		30.0659	4446		30.0659	10363
30.0858	457		30.0858	4487		30.0858	10381
30.1057	450		30.1057	4454		30.1057	10339
30.1256	421		30.1256	4499		30.1256	10371
30.1455	432		30.1455	4486		30.1455	10375
30.1654	440		30.1654	4488		30.1654	10368
30.1853	391		30.1853	4492		30.1853	10423
30.2052	407		30.2052	4489		30.2052	10356
30.2252	409		30.2252	4518		30.2252	10400
30.2451	455		30.2451	4504		30.2451	10416
30.265	438		30.265	4569		30.265	10415
30.2849	443		30.2849	4584		30.2849	10429
30.3048	418		30.3048	4603		30.3048	10480
30.3247	435		30.3247	4552		30.3247	10500
30.3446	411		30.3446	4584		30.3446	10550
30.3645	449		30.3645	4570		30.3645	10543
30.3844	403		30.3844	4527		30.3844	10561
30.4043	469		30.4043	4550		30.4043	10497
30.4242	413		30.4242	4533		30.4242	10454
30.4442	419		30.4442	4539		30.4442	10505
30.4641	478		30.4641	4483		30.4641	10409
30.484	407		30.484	4496		30.484	10392
30.5039	445		30.5039	4513		30.5039	10419
30.5238	404		30.5238	4486		30.5238	10380
30.5437	421		30.5437	4454		30.5437	10368
30.5636	420		30.5636	4445		30.5636	10367
30.5835	418		30.5835	4468		30.5835	10349
30.6034	402		30.6034	4423		30.6034	10394
30.6233	393		30.6233	4445		30.6233	10362
30.6433	434		30.6433	4426		30.6433	10386
30.6632	474		30.6632	4453		30.6632	10396
30.6831	439		30.6831	4476		30.6831	10376
30.703	427		30.703	4417		30.703	10397
30.7229	423		30.7229	4466		30.7229	10325
30.7428	457		30.7428	4510		30.7428	10375
30.7627	427		30.7627	4501		30.7627	10375
30.7826	454		30.7826	4526		30.7826	10375
30.8025	376		30.8025	4498		30.8025	10364
30.8224	440		30.8224	4561		30.8224	10394
30.8423	480		30.8423	4543		30.8423	10409
30.8623	421		30.8623	4562		30.8623	10434
30.8822	425		30.8822	4593		30.8822	10515
30.9021	442		30.9021	4608		30.9021	10504
30.922	431		30.922	4616		30.922	10529
30.9419	425		30.9419	4583		30.9419	10584
30.9618	401		30.9618	4595		30.9618	10533
30.9817	438		30.9817	4522		30.9817	10490
31.0016	450		31.0016	4560		31.0016	10479
31.0215	464		31.0215	4550		31.0215	10449
31.0414	458		31.0414	4505		31.0414	10446
31.0613	416		31.0613	4516		31.0613	10412
31.0813	432		31.0813	4504		31.0813	10402
31.1012	394		31.1012	4552		31.1012	10357
31.1211	440		31.1211	4469		31.1211	10392
31.141	413		31.141	4510		31.141	10428
31.1609	394		31.1609	4488		31.1609	10398
31.1808	437		31.1808	4488		31.1808	10394
31.2007	411		31.2007	4502		31.2007	10386
31.2206	391		31.2206	4424		31.2206	10342
31.2405	404		31.2405	4455		31.2405	10379
31.2604	395		31.2604	4423		31.2604	10350
31.2803	401		31.2803	4473		31.2803	10356
31.3003	412		31.3003	4483		31.3003	10338
31.3202	423		31.3202	4430		31.3202	10354
31.3401	441		31.3401	4482		31.3401	10370
31.36	430		31.36	4431		31.36	10377
31.3799	431		31.3799	4468		31.3799	10333
31.3998	399		31.3998	4442		31.3998	10328
31.4197	432		31.4197	4492		31.4197	10355
31.4396	436		31.4396	4468		31.4396	10376
31.4595	420		31.4595	4445		31.4595	10340
31.4794	393		31.4794	4493		31.4794	10363
31.4994	365		31.4994	4471		31.4994	10361
31.5193	385		31.5193	4473		31.5193	10364
31.5392	399		31.5392	4473		31.5392	10349
31.5591	387		31.5591	4448		31.5591	10350
31.579	435		31.579	4495		31.579	10395
31.5989	423		31.5989	4491		31.5989	10368
31.6188	415		31.6188	4451		31.6188	10342
31.6387	431		31.6387	4466		31.6387	10393
31.6586	393		31.6586	4495		31.6586	10351
31.6785	419		31.6785	4467		31.6785	10344
31.6984	429		31.6984	4508		31.6984	10352
31.7184	437		31.7184	4522		31.7184	10398
31.7383	473		31.7383	4567		31.7383	10364
31.7582	469		31.7582	4560		31.7582	10386
31.7781	453		31.7781	4602		31.7781	10407
31.798	437		31.798	4665		31.798	10455
31.8179	466		31.8179	4705		31.8179	10484
31.8378	444		31.8378	4713		31.8378	10549
31.8577	413		31.8577	4701		31.8577	10605
31.8776	510		31.8776	4660		31.8776	10596
31.8975	476		31.8975	4587		31.8975	10573
31.9174	434		31.9174	4600		31.9174	10529
31.9374	451		31.9374	4550		31.9374	10514
31.9573	433		31.9573	4516		31.9573	10522
31.9772	424		31.9772	4464		31.9772	10443
31.9971	444		31.9971	4514		31.9971	10379
32.017	451		32.017	4462		32.017	10378
32.0369	429		32.0369	4485		32.0369	10336
32.0568	443		32.0568	4477		32.0568	10355
32.0767	459		32.0767	4458		32.0767	10333
32.0966	468		32.0966	4463		32.0966	10390
32.1165	459		32.1165	4449		32.1165	10342
32.1365	432		32.1365	4435		32.1365	10349
32.1564	456		32.1564	4437		32.1564	10330
32.1763	440		32.1763	4432		32.1763	10375
32.1962	433		32.1962	4431		32.1962	10383
32.2161	454		32.2161	4422		32.2161	10379
32.236	400		32.236	4491		32.236	10343
32.2559	404		32.2559	4451		32.2559	10347
32.2758	405		32.2758	4475		32.2758	10318
32.2957	431		32.2957	4480		32.2957	10349
32.3156	406		32.3156	4466		32.3156	10318
32.3355	414		32.3355	4449		32.3355	10348
32.3555	377		32.3555	4503		32.3555	10356
32.3754	388		32.3754	4451		32.3754	10381
32.3953	383		32.3953	4484		32.3953	10363
32.4152	371		32.4152	4477		32.4152	10374
32.4351	362		32.4351	4428		32.4351	10387
32.455	393		32.455	4488		32.455	10367
32.4749	378		32.4749	4460		32.4749	10345
32.4948	373		32.4948	4441		32.4948	10351
32.5147	347		32.5147	4430		32.5147	10316
32.5346	368		32.5346	4469		32.5346	10333
32.5545	361		32.5545	4463		32.5545	10341
32.5745	426		32.5745	4500		32.5745	10362
32.5944	376		32.5944	4455		32.5944	10344
32.6143	403		32.6143	4414		32.6143	10341
32.6342	395		32.6342	4451		32.6342	10298
32.6541	383		32.6541	4445		32.6541	10390
32.674	369		32.674	4463		32.674	10345
32.6939	380		32.6939	4448		32.6939	10344
32.7138	381		32.7138	4486		32.7138	10340
32.7337	379		32.7337	4458		32.7337	10359
32.7536	388		32.7536	4455		32.7536	10326
32.7736	388		32.7736	4446		32.7736	10347
32.7935	354		32.7935	4438		32.7935	10328
32.8134	394		32.8134	4460		32.8134	10343
32.8333	348		32.8333	4427		32.8333	10333
32.8532	376		32.8532	4476		32.8532	10315
32.8731	391		32.8731	4473		32.8731	10348
32.893	403		32.893	4473		32.893	10332
32.9129	373		32.9129	4455		32.9129	10373
32.9328	368		32.9328	4464		32.9328	10309
32.9527	375		32.9527	4404		32.9527	10330
32.9726	355		32.9726	4453		32.9726	10319
32.9926	389		32.9926	4404		32.9926	10342
33.0125	401		33.0125	4435		33.0125	10330
33.0324	401		33.0324	4423		33.0324	10311
33.0523	380		33.0523	4482		33.0523	10324
33.0722	395		33.0722	4426		33.0722	10331
33.0921	387		33.0921	4436		33.0921	10343
33.112	386		33.112	4476		33.112	10353
33.1319	370		33.1319	4454		33.1319	10317
33.1518	389		33.1518	4462		33.1518	10338
33.1717	386		33.1717	4458		33.1717	10304
33.1916	398		33.1916	4481		33.1916	10325
33.2116	426		33.2116	4497		33.2116	10336
33.2315	399		33.2315	4489		33.2315	10354
33.2514	407		33.2514	4525		33.2514	10353
33.2713	369		33.2713	4461		33.2713	10373
33.2912	350		33.2912	4499		33.2912	10355
33.3111	405		33.3111	4500		33.3111	10376
33.331	370		33.331	4513		33.331	10365
33.3509	413		33.3509	4472		33.3509	10367
33.3708	388		33.3708	4465		33.3708	10395
33.3907	375		33.3907	4448		33.3907	10331
33.4107	384		33.4107	4489		33.4107	10358
33.4306	374		33.4306	4433		33.4306	10364
33.4505	413		33.4505	4441		33.4505	10367
33.4704	404		33.4704	4419		33.4704	10329
33.4903	416		33.4903	4424		33.4903	10339
33.5102	335		33.5102	4445		33.5102	10322
33.5301	413		33.5301	4448		33.5301	10357
33.55	413		33.55	4438		33.55	10332
33.5699	380		33.5699	4427		33.5699	10305
33.5898	375		33.5898	4437		33.5898	10315
33.6097	372		33.6097	4411		33.6097	10332
33.6297	365		33.6297	4428		33.6297	10337
33.6496	417		33.6496	4462		33.6496	10356
33.6695	387		33.6695	4435		33.6695	10325
33.6894	378		33.6894	4471		33.6894	10364
33.7093	391		33.7093	4472		33.7093	10342
33.7292	346		33.7292	4453		33.7292	10354
33.7491	371		33.7491	4504		33.7491	10355
33.769	358		33.769	4499		33.769	10351
33.7889	360		33.7889	4498		33.7889	10388
33.8088	414		33.8088	4511		33.8088	10370
33.8287	378		33.8287	4512		33.8287	10372
33.8487	388		33.8487	4538		33.8487	10390
33.8686	414		33.8686	4530		33.8686	10431
33.8885	422		33.8885	4539		33.8885	10403
33.9084	397		33.9084	4537		33.9084	10435
33.9283	391		33.9283	4552		33.9283	10394
33.9482	408		33.9482	4545		33.9482	10374
33.9681	378		33.9681	4565		33.9681	10429
33.988	393		33.988	4569		33.988	10442
34.0079	405		34.0079	4621		34.0079	10448
34.0278	390		34.0278	4610		34.0278	10432
34.0478	410		34.0478	4572		34.0478	10475
34.0677	454		34.0677	4529		34.0677	10434
34.0876	419		34.0876	4480		34.0876	10383
34.1075	396		34.1075	4480		34.1075	10391
34.1274	407		34.1274	4437		34.1274	10415
34.1473	387		34.1473	4462		34.1473	10344
34.1672	396		34.1672	4511		34.1672	10337
34.1871	377		34.1871	4445		34.1871	10348
34.207	376		34.207	4452		34.207	10342
34.2269	413		34.2269	4415		34.2269	10332
34.2468	433		34.2468	4427		34.2468	10332
34.2668	453		34.2668	4437		34.2668	10355
34.2867	404		34.2867	4457		34.2867	10345
34.3066	377		34.3066	4445		34.3066	10312
34.3265	415		34.3265	4444		34.3265	10321
34.3464	405		34.3464	4432		34.3464	10307
34.3663	389		34.3663	4452		34.3663	10316
34.3862	407		34.3862	4405		34.3862	10348
34.4061	406		34.4061	4444		34.4061	10326
34.426	423		34.426	4465		34.426	10319
34.4459	428		34.4459	4427		34.4459	10328
34.4658	409		34.4658	4440		34.4658	10366
34.4858	394		34.4858	4471		34.4858	10325
34.5057	405		34.5057	4438		34.5057	10330
34.5256	406		34.5256	4469		34.5256	10311
34.5455	390		34.5455	4469		34.5455	10298
34.5654	438		34.5654	4488		34.5654	10328
34.5853	420		34.5853	4437		34.5853	10344
34.6052	410		34.6052	4518		34.6052	10357
34.6251	409		34.6251	4479		34.6251	10380
34.645	459		34.645	4517		34.645	10390
34.6649	438		34.6649	4520		34.6649	10414
34.6848	464		34.6848	4547		34.6848	10426
34.7048	453		34.7048	4584		34.7048	10483
34.7247	430		34.7247	4514		34.7247	10475
34.7446	422		34.7446	4560		34.7446	10449
34.7645	474		34.7645	4488		34.7645	10451
34.7844	439		34.7844	4465		34.7844	10413
34.8043	488		34.8043	4476		34.8043	10403
34.8242	478		34.8242	4451		34.8242	10448
34.8441	454		34.8441	4450		34.8441	10383
34.864	447		34.864	4486		34.864	10358
34.8839	494		34.8839	4437		34.8839	10380
34.9039	457		34.9039	4476		34.9039	10340
34.9238	437		34.9238	4483		34.9238	10340
34.9437	477		34.9437	4474		34.9437	10340
34.9636	451		34.9636	4461		34.9636	10330
34.9835	473		34.9835	4444		34.9835	10323
35.0034	426		35.0034	4485		35.0034	10358
35.0233	442		35.0233	4487		35.0233	10319
35.0432	468		35.0432	4516		35.0432	10324
35.0631	430		35.0631	4558		35.0631	10357
35.083	450		35.083	4633		35.083	10368
35.1029	443		35.1029	4626		35.1029	10376
35.1229	417		35.1229	4728		35.1229	10395
35.1428	461		35.1428	4860		35.1428	10454
35.1627	423		35.1627	4917		35.1627	10520
35.1826	476		35.1826	4980		35.1826	10635
35.2025	470		35.2025	5126		35.2025	10712
35.2224	493		35.2224	5113		35.2224	10812
35.2423	472		35.2423	5039		35.2423	10833
35.2622	481		35.2622	4866		35.2622	10872
35.2821	532		35.2821	4902		35.2821	10758
35.302	480		35.302	4849		35.302	10744
35.3219	491		35.3219	4819		35.3219	10686
35.3419	448		35.3419	4688		35.3419	10642
35.3618	509		35.3618	4608		35.3618	10615
35.3817	512		35.3817	4602		35.3817	10606
35.4016	465		35.4016	4582		35.4016	10559
35.4215	450		35.4215	4570		35.4215	10525
35.4414	473		35.4414	4518		35.4414	10497
35.4613	468		35.4613	4515		35.4613	10457
35.4812	461		35.4812	4477		35.4812	10428
35.5011	456		35.5011	4474		35.5011	10399
35.521	436		35.521	4460		35.521	10365
35.541	447		35.541	4472		35.541	10372
35.5609	466		35.5609	4425		35.5609	10340
35.5808	476		35.5808	4432		35.5808	10307
35.6007	442		35.6007	4416		35.6007	10342
35.6206	482		35.6206	4438		35.6206	10356
35.6405	413		35.6405	4415		35.6405	10334
35.6604	417		35.6604	4408		35.6604	10331
35.6803	447		35.6803	4413		35.6803	10357
35.7002	412		35.7002	4416		35.7002	10325
35.7201	406		35.7201	4440		35.7201	10339
35.74	373		35.74	4421		35.74	10337
35.76	410		35.76	4438		35.76	10356
35.7799	375		35.7799	4429		35.7799	10306
35.7998	413		35.7998	4471		35.7998	10327
35.8197	351		35.8197	4432		35.8197	10323
35.8396	371		35.8396	4463		35.8396	10319
35.8595	387		35.8595	4470		35.8595	10296
35.8794	382		35.8794	4434		35.8794	10311
35.8993	379		35.8993	4419		35.8993	10331
35.9192	398		35.9192	4404		35.9192	10309
35.9391	400		35.9391	4401		35.9391	10295
35.959	355		35.959	4403		35.959	10309
35.979	414		35.979	4415		35.979	10305
35.9989	361		35.9989	4408		35.9989	10296
36.0188	358		36.0188	4451		36.0188	10297
36.0387	353		36.0387	4432		36.0387	10290
36.0586	331		36.0586	4412		36.0586	10306
36.0785	355		36.0785	4445		36.0785	10301
36.0984	341		36.0984	4396		36.0984	10314
36.1183	392		36.1183	4420		36.1183	10300
36.1382	357		36.1382	4403		36.1382	10310
36.1581	383		36.1581	4402		36.1581	10301
36.1781	394		36.1781	4404		36.1781	10312
36.198	366		36.198	4387		36.198	10304
36.2179	399		36.2179	4414		36.2179	10289
36.2378	369		36.2378	4376		36.2378	10298
36.2577	340		36.2577	4436		36.2577	10289
36.2776	363		36.2776	4432		36.2776	10315
36.2975	381		36.2975	4456		36.2975	10324
36.3174	365		36.3174	4415		36.3174	10306
36.3373	372		36.3373	4393		36.3373	10298
36.3572	377		36.3572	4407		36.3572	10330
36.3771	382		36.3771	4466		36.3771	10293
36.3971	354		36.3971	4399		36.3971	10308
36.417	373		36.417	4396		36.417	10317
36.4369	356		36.4369	4411		36.4369	10292
36.4568	349		36.4568	4417		36.4568	10294
36.4767	353		36.4767	4445		36.4767	10280
36.4966	384		36.4966	4410		36.4966	10308
36.5165	371		36.5165	4449		36.5165	10278
36.5364	369		36.5364	4423		36.5364	10339
36.5563	370		36.5563	4436		36.5563	10299
36.5762	406		36.5762	4425		36.5762	10289
36.5961	393		36.5961	4438		36.5961	10300
36.6161	378		36.6161	4473		36.6161	10318
36.636	369		36.636	4485		36.636	10352
36.6559	345		36.6559	4484		36.6559	10347
36.6758	379		36.6758	4429		36.6758	10327
36.6957	398		36.6957	4498		36.6957	10346
36.7156	347		36.7156	4475		36.7156	10357
36.7355	392		36.7355	4474		36.7355	10367
36.7554	334		36.7554	4494		36.7554	10373
36.7753	352		36.7753	4472		36.7753	10348
36.7952	360		36.7952	4446		36.7952	10360
36.8152	341		36.8152	4463		36.8152	10369
36.8351	398		36.8351	4441		36.8351	10336
36.855	399		36.855	4421		36.855	10321
36.8749	342		36.8749	4431		36.8749	10291
36.8948	357		36.8948	4430		36.8948	10294
36.9147	335		36.9147	4442		36.9147	10324
36.9346	360		36.9346	4436		36.9346	10262
36.9545	368		36.9545	4382		36.9545	10297
36.9744	354		36.9744	4423		36.9744	10310
36.9943	351		36.9943	4433		36.9943	10321
37.0142	373		37.0142	4405		37.0142	10303
37.0342	331		37.0342	4419		37.0342	10286
37.0541	348		37.0541	4386		37.0541	10253
37.074	358		37.074	4373		37.074	10318
37.0939	373		37.0939	4363		37.0939	10296
37.1138	350		37.1138	4404		37.1138	10321
37.1337	338		37.1337	4425		37.1337	10289
37.1536	339		37.1536	4412		37.1536	10340
37.1735	330		37.1735	4413		37.1735	10276
37.1934	333		37.1934	4400		37.1934	10290
37.2133	373		37.2133	4357		37.2133	10315
37.2332	337		37.2332	4414		37.2332	10322
37.2532	331		37.2532	4418		37.2532	10296
37.2731	357		37.2731	4446		37.2731	10322
37.293	353		37.293	4442		37.293	10330
37.3129	365		37.3129	4428		37.3129	10308
37.3328	345		37.3328	4396		37.3328	10306
37.3527	297		37.3527	4424		37.3527	10325
37.3726	334		37.3726	4431		37.3726	10308
37.3925	394		37.3925	4406		37.3925	10292
37.4124	360		37.4124	4435		37.4124	10299
37.4323	371		37.4323	4428		37.4323	10330
37.4523	326		37.4523	4405		37.4523	10274
37.4722	353		37.4722	4441		37.4722	10303
37.4921	361		37.4921	4411		37.4921	10331
37.512	357		37.512	4396		37.512	10317
37.5319	360		37.5319	4441		37.5319	10336
37.5518	375		37.5518	4427		37.5518	10319
37.5717	366		37.5717	4397		37.5717	10270
37.5916	368		37.5916	4407		37.5916	10320
37.6115	363		37.6115	4397		37.6115	10292
37.6314	346		37.6314	4437		37.6314	10308
37.6513	373		37.6513	4444		37.6513	10298
37.6713	380		37.6713	4442		37.6713	10292
37.6912	358		37.6912	4443		37.6912	10328
37.7111	381		37.7111	4483		37.7111	10320
37.731	372		37.731	4462		37.731	10313
37.7509	375		37.7509	4498		37.7509	10303
37.7708	388		37.7708	4507		37.7708	10335
37.7907	373		37.7907	4516		37.7907	10342
37.8106	367		37.8106	4542		37.8106	10399
37.8305	386		37.8305	4564		37.8305	10436
37.8504	400		37.8504	4600		37.8504	10447
37.8703	362		37.8703	4545		37.8703	10449
37.8903	427		37.8903	4494		37.8903	10451
37.9102	372		37.9102	4514		37.9102	10449
37.9301	372		37.9301	4506		37.9301	10409
37.95	399		37.95	4526		37.95	10367
37.9699	391		37.9699	4473		37.9699	10400
37.9898	401		37.9898	4426		37.9898	10370
38.0097	383		38.0097	4439		38.0097	10368
38.0296	386		38.0296	4438		38.0296	10338
38.0495	338		38.0495	4404		38.0495	10282
38.0694	394		38.0694	4432		38.0694	10319
38.0893	361		38.0893	4427		38.0893	10280
38.1093	357		38.1093	4454		38.1093	10318
38.1292	368		38.1292	4418		38.1292	10305
38.1491	404		38.1491	4383		38.1491	10298
38.169	367		38.169	4378		38.169	10300
38.1889	363		38.1889	4427		38.1889	10286
38.2088	397		38.2088	4417		38.2088	10303
38.2287	377		38.2287	4391		38.2287	10322
38.2486	409		38.2486	4380		38.2486	10289
38.2685	345		38.2685	4409		38.2685	10299
38.2884	380		38.2884	4404		38.2884	10312
38.3084	379		38.3084	4432		38.3084	10277
38.3283	327		38.3283	4432		38.3283	10298
38.3482	349		38.3482	4421		38.3482	10271
38.3681	356		38.3681	4416		38.3681	10275
38.388	375		38.388	4417		38.388	10310
38.4079	371		38.4079	4418		38.4079	10299
38.4278	367		38.4278	4419		38.4278	10309
38.4477	388		38.4477	4406		38.4477	10286
38.4676	360		38.4676	4419		38.4676	10284
38.4875	352		38.4875	4416		38.4875	10282
38.5074	337		38.5074	4426		38.5074	10316
38.5274	342		38.5274	4417		38.5274	10286
38.5473	399		38.5473	4448		38.5473	10293
38.5672	382		38.5672	4425		38.5672	10324
38.5871	356		38.5871	4472		38.5871	10328
38.607	367		38.607	4442		38.607	10328
38.6269	411		38.6269	4447		38.6269	10326
38.6468	364		38.6468	4464		38.6468	10334
38.6667	366		38.6667	4453		38.6667	10317
38.6866	395		38.6866	4460		38.6866	10300
38.7065	379		38.7065	4394		38.7065	10305
38.7264	440		38.7264	4453		38.7264	10307
38.7464	391		38.7464	4434		38.7464	10343
38.7663	393		38.7663	4425		38.7663	10335
38.7862	424		38.7862	4487		38.7862	10306
38.8061	417		38.8061	4452		38.8061	10318
38.826	444		38.826	4454		38.826	10302
38.8459	442		38.8459	4415		38.8459	10282
38.8658	479		38.8658	4465		38.8658	10288
38.8857	442		38.8857	4439		38.8857	10294
38.9056	501		38.9056	4475		38.9056	10279
38.9255	458		38.9255	4457		38.9255	10343
38.9455	489		38.9455	4507		38.9455	10356
38.9654	493		38.9654	4521		38.9654	10336
38.9853	479		38.9853	4628		38.9853	10327
39.0052	486		39.0052	4647		39.0052	10368
39.0251	516		39.0251	4707		39.0251	10377
39.045	478		39.045	4861		39.045	10446
39.0649	455		39.0649	4905		39.0649	10513
39.0848	513		39.0848	4967		39.0848	10560
39.1047	493		39.1047	5092		39.1047	10698
39.1246	469		39.1246	4968		39.1246	10731
39.1445	420		39.1445	4877		39.1445	10789
39.1645	447		39.1645	4846		39.1645	10742
39.1844	459		39.1844	4879		39.1844	10733
39.2043	475		39.2043	4876		39.2043	10654
39.2242	458		39.2242	4889		39.2242	10664
39.2441	422		39.2441	4788		39.2441	10683
39.264	474		39.264	4748		39.264	10757
39.2839	449		39.2839	4715		39.2839	10683
39.3038	455		39.3038	4677		39.3038	10588
39.3237	425		39.3237	4637		39.3237	10588
39.3436	435		39.3436	4601		39.3436	10463
39.3635	432		39.3635	4572		39.3635	10452
39.3835	406		39.3835	4518		39.3835	10432
39.4034	431		39.4034	4496		39.4034	10448
39.4233	414		39.4233	4466		39.4233	10435
39.4432	410		39.4432	4494		39.4432	10324
39.4631	397		39.4631	4404		39.4631	10329
39.483	413		39.483	4444		39.483	10365
39.5029	372		39.5029	4456		39.5029	10322
39.5228	397		39.5228	4438		39.5228	10305
39.5427	369		39.5427	4442		39.5427	10327
39.5626	401		39.5626	4408		39.5626	10330
39.5826	380		39.5826	4413		39.5826	10311
39.6025	372		39.6025	4396		39.6025	10286
39.6224	410		39.6224	4460		39.6224	10279
39.6423	402		39.6423	4372		39.6423	10316
39.6622	386		39.6622	4427		39.6622	10312
39.6821	389		39.6821	4412		39.6821	10269
39.702	346		39.702	4435		39.702	10303
39.7219	376		39.7219	4417		39.7219	10327
39.7418	392		39.7418	4415		39.7418	10304
39.7617	370		39.7617	4449		39.7617	10320
39.7816	392		39.7816	4417		39.7816	10289
39.8016	386		39.8016	4458		39.8016	10316
39.8215	387		39.8215	4450		39.8215	10320
39.8414	390		39.8414	4461		39.8414	10318
39.8613	396		39.8613	4470		39.8613	10341
39.8812	414		39.8812	4442		39.8812	10355
39.9011	422		39.9011	4452		39.9011	10332
39.921	386		39.921	4446		39.921	10346
39.9409	421		39.9409	4453		39.9409	10364
39.9608	441		39.9608	4447		39.9608	10307
39.9807	408		39.9807	4448		39.9807	10321
40.0006	419		40.0006	4444		40.0006	10364
40.0206	413		40.0206	4416		40.0206	10328
40.0405	367		40.0405	4419		40.0405	10331
40.0604	375		40.0604	4406		40.0604	10329
40.0803	378		40.0803	4424		40.0803	10326
40.1002	400		40.1002	4442		40.1002	10315
40.1201	379		40.1201	4418		40.1201	10318
40.14	397		40.14	4418		40.14	10296
40.1599	392		40.1599	4466		40.1599	10297
40.1798	356		40.1798	4449		40.1798	10290
40.1997	342		40.1997	4413		40.1997	10321
40.2197	403		40.2197	4473		40.2197	10281
40.2396	424		40.2396	4483		40.2396	10375
40.2595	372		40.2595	4497		40.2595	10353
40.2794	384		40.2794	4507		40.2794	10366
40.2993	366		40.2993	4551		40.2993	10400
40.3192	401		40.3192	4543		40.3192	10422
40.3391	422		40.3391	4541		40.3391	10442
40.359	389		40.359	4532		40.359	10435
40.3789	405		40.3789	4550		40.3789	10479
40.3988	420		40.3988	4519		40.3988	10455
40.4187	431		40.4187	4501		40.4187	10410
40.4387	393		40.4387	4536		40.4387	10428
40.4586	395		40.4586	4545		40.4586	10442
40.4785	415		40.4785	4504		40.4785	10422
40.4984	357		40.4984	4491		40.4984	10410
40.5183	388		40.5183	4487		40.5183	10380
40.5382	395		40.5382	4477		40.5382	10394
40.5581	402		40.5581	4433		40.5581	10336
40.578	396		40.578	4452		40.578	10323
40.5979	393		40.5979	4444		40.5979	10313
40.6178	423		40.6178	4419		40.6178	10338
40.6377	389		40.6377	4391		40.6377	10345
40.6577	370		40.6577	4414		40.6577	10334
40.6776	388		40.6776	4431		40.6776	10310
40.6975	390		40.6975	4374		40.6975	10296
40.7174	371		40.7174	4386		40.7174	10293
40.7373	395		40.7373	4446		40.7373	10315
40.7572	370		40.7572	4400		40.7572	10304
40.7771	369		40.7771	4391		40.7771	10288
40.797	354		40.797	4393		40.797	10288
40.8169	370		40.8169	4409		40.8169	10248
40.8368	408		40.8368	4383		40.8368	10312
40.8568	313		40.8568	4462		40.8568	10299
40.8767	351		40.8767	4430		40.8767	10281
40.8966	347		40.8966	4442		40.8966	10337
40.9165	346		40.9165	4426		40.9165	10268
40.9364	354		40.9364	4436		40.9364	10318
40.9563	365		40.9563	4441		40.9563	10297
40.9762	368		40.9762	4441		40.9762	10273
40.9961	357		40.9961	4440		40.9961	10308
41.016	357		41.016	4442		41.016	10290
41.0359	363		41.0359	4401		41.0359	10294
41.0558	344		41.0558	4455		41.0558	10339
41.0758	333		41.0758	4459		41.0758	10347
41.0957	342		41.0957	4451		41.0957	10316
41.1156	375		41.1156	4421		41.1156	10309
41.1355	373		41.1355	4419		41.1355	10320
41.1554	328		41.1554	4419		41.1554	10332
41.1753	342		41.1753	4426		41.1753	10308
41.1952	367		41.1952	4429		41.1952	10283
41.2151	345		41.2151	4443		41.2151	10310
41.235	370		41.235	4427		41.235	10320
41.2549	377		41.2549	4445		41.2549	10316
41.2748	361		41.2748	4434		41.2748	10318
41.2948	366		41.2948	4417		41.2948	10310
41.3147	391		41.3147	4422		41.3147	10332
41.3346	358		41.3346	4424		41.3346	10330
41.3545	352		41.3545	4444		41.3545	10328
41.3744	366		41.3744	4457		41.3744	10318
41.3943	390		41.3943	4488		41.3943	10341
41.4142	367		41.4142	4538		41.4142	10338
41.4341	386		41.4341	4588		41.4341	10342
41.454	368		41.454	4674		41.454	10372
41.4739	450		41.4739	4696		41.4739	10405
41.4938	420		41.4938	4735		41.4938	10487
41.5138	393		41.5138	4771		41.5138	10540
41.5337	433		41.5337	4755		41.5337	10574
41.5536	457		41.5536	4655		41.5536	10628
41.5735	448		41.5735	4625		41.5735	10634
41.5934	462		41.5934	4547		41.5934	10617
41.6133	472		41.6133	4604		41.6133	10539
41.6332	477		41.6332	4542		41.6332	10479
41.6531	510		41.6531	4551		41.6531	10491
41.673	546		41.673	4519		41.673	10492
41.6929	518		41.6929	4475		41.6929	10453
41.7129	502		41.7129	4414		41.7129	10398
41.7328	481		41.7328	4421		41.7328	10364
41.7527	530		41.7527	4411		41.7527	10331
41.7726	516		41.7726	4413		41.7726	10307
41.7925	482		41.7925	4392		41.7925	10313
41.8124	457		41.8124	4422		41.8124	10330
41.8323	445		41.8323	4446		41.8323	10324
41.8522	439		41.8522	4383		41.8522	10328
41.8721	440		41.8721	4385		41.8721	10301
41.892	433		41.892	4443		41.892	10301
41.9119	412		41.9119	4389		41.9119	10312
41.9319	409		41.9319	4438		41.9319	10310
41.9518	376		41.9518	4387		41.9518	10301
41.9717	364		41.9717	4389		41.9717	10290
41.9916	390		41.9916	4403		41.9916	10282
42.0115	361		42.0115	4438		42.0115	10291
42.0314	372		42.0314	4437		42.0314	10279
42.0513	361		42.0513	4392		42.0513	10292
42.0712	391		42.0712	4454		42.0712	10290
42.0911	405		42.0911	4399		42.0911	10307
42.111	394		42.111	4457		42.111	10294
42.1309	384		42.1309	4462		42.1309	10322
42.1509	421		42.1509	4463		42.1509	10291
42.1708	369		42.1708	4509		42.1708	10324
42.1907	343		42.1907	4527		42.1907	10312
42.2106	434		42.2106	4523		42.2106	10349
42.2305	361		42.2305	4537		42.2305	10394
42.2504	392		42.2504	4541		42.2504	10401
42.2703	385		42.2703	4555		42.2703	10457
42.2902	415		42.2902	4536		42.2902	10436
42.3101	365		42.3101	4539		42.3101	10435
42.33	370		42.33	4520		42.33	10388
42.35	389		42.35	4522		42.35	10372
42.3699	385		42.3699	4522		42.3699	10394
42.3898	406		42.3898	4515		42.3898	10392
42.4097	403		42.4097	4454		42.4097	10355
42.4296	382		42.4296	4455		42.4296	10351
42.4495	394		42.4495	4455		42.4495	10342
42.4694	405		42.4694	4433		42.4694	10288
42.4893	381		42.4893	4436		42.4893	10315
42.5092	377		42.5092	4440		42.5092	10312
42.5291	355		42.5291	4439		42.5291	10309
42.549	388		42.549	4454		42.549	10322
42.569	368		42.569	4507		42.569	10312
42.5889	370		42.5889	4489		42.5889	10362
42.6088	406		42.6088	4561		42.6088	10333
42.6287	385		42.6287	4615		42.6287	10372
42.6486	370		42.6486	4674		42.6486	10401
42.6685	370		42.6685	4641		42.6685	10420
42.6884	359		42.6884	4667		42.6884	10519
42.7083	364		42.7083	4664		42.7083	10553
42.7282	418		42.7282	4638		42.7282	10548
42.7481	370		42.7481	4562		42.7481	10559
42.768	374		42.768	4509		42.768	10549
42.788	400		42.788	4512		42.788	10432
42.8079	388		42.8079	4541		42.8079	10419
42.8278	409		42.8278	4501		42.8278	10427
42.8477	398		42.8477	4475		42.8477	10422
42.8676	387		42.8676	4445		42.8676	10378
42.8875	421		42.8875	4434		42.8875	10357
42.9074	351		42.9074	4437		42.9074	10355
42.9273	394		42.9273	4440		42.9273	10280
42.9472	403		42.9472	4434		42.9472	10321
42.9671	361		42.9671	4411		42.9671	10284
42.9871	393		42.9871	4428		42.9871	10310
43.007	360		43.007	4399		43.007	10256
43.0269	376		43.0269	4428		43.0269	10289
43.0468	371		43.0468	4417		43.0468	10290
43.0667	368		43.0667	4422		43.0667	10275
43.0866	367		43.0866	4407		43.0866	10280
43.1065	342		43.1065	4393		43.1065	10297
43.1264	375		43.1264	4420		43.1264	10250
43.1463	349		43.1463	4381		43.1463	10319
43.1662	354		43.1662	4380		43.1662	10279
43.1861	355		43.1861	4418		43.1861	10299
43.2061	356		43.2061	4385		43.2061	10284
43.226	353		43.226	4400		43.226	10313
43.2459	368		43.2459	4416		43.2459	10276
43.2658	372		43.2658	4402		43.2658	10313
43.2857	328		43.2857	4376		43.2857	10300
43.3056	382		43.3056	4404		43.3056	10298
43.3255	333		43.3255	4429		43.3255	10290
43.3454	362		43.3454	4376		43.3454	10265
43.3653	353		43.3653	4400		43.3653	10304
43.3852	355		43.3852	4404		43.3852	10277
43.4051	381		43.4051	4433		43.4051	10305
43.4251	412		43.4251	4439		43.4251	10314
43.445	374		43.445	4380		43.445	10285
43.4649	350		43.4649	4411		43.4649	10315
43.4848	331		43.4848	4421		43.4848	10292
43.5047	317		43.5047	4417		43.5047	10309
43.5246	321		43.5246	4414		43.5246	10295
43.5445	330		43.5445	4422		43.5445	10290
43.5644	341		43.5644	4400		43.5644	10308
43.5843	356		43.5843	4423		43.5843	10265
43.6042	356		43.6042	4422		43.6042	10324
43.6242	304		43.6242	4373		43.6242	10295
43.6441	358		43.6441	4398		43.6441	10253
43.664	345		43.664	4419		43.664	10277
43.6839	309		43.6839	4456		43.6839	10301
43.7038	356		43.7038	4415		43.7038	10279
43.7237	341		43.7237	4434		43.7237	10311
43.7436	322		43.7436	4440		43.7436	10282
43.7635	342		43.7635	4447		43.7635	10308
43.7834	360		43.7834	4463		43.7834	10310
43.8033	339		43.8033	4481		43.8033	10349
43.8232	353		43.8232	4496		43.8232	10330
43.8432	373		43.8432	4503		43.8432	10364
43.8631	353		43.8631	4486		43.8631	10377
43.883	359		43.883	4494		43.883	10354
43.9029	382		43.9029	4482		43.9029	10353
43.9228	377		43.9228	4520		43.9228	10365
43.9427	386		43.9427	4570		43.9427	10375
43.9626	354		43.9626	4539		43.9626	10403
43.9825	390		43.9825	4543		43.9825	10413
44.0024	351		44.0024	4511		44.0024	10433
44.0223	365		44.0223	4472		44.0223	10388
44.0422	381		44.0422	4520		44.0422	10408
44.0622	323		44.0622	4443		44.0622	10393
44.0821	399		44.0821	4453		44.0821	10375
44.102	366		44.102	4470		44.102	10382
44.1219	345		44.1219	4445		44.1219	10313
44.1418	360		44.1418	4418		44.1418	10327
44.1617	364		44.1617	4407		44.1617	10289
44.1816	354		44.1816	4450		44.1816	10345
44.2015	370		44.2015	4380		44.2015	10309
44.2214	341		44.2214	4380		44.2214	10283
44.2413	350		44.2413	4392		44.2413	10303
44.2613	365		44.2613	4409		44.2613	10306
44.2812	315		44.2812	4402		44.2812	10287
44.3011	337		44.3011	4398		44.3011	10320
44.321	359		44.321	4380		44.321	10285
44.3409	351		44.3409	4382		44.3409	10289
44.3608	371		44.3608	4391		44.3608	10275
44.3807	371		44.3807	4387		44.3807	10283
44.4006	339		44.4006	4414		44.4006	10301
44.4205	335		44.4205	4397		44.4205	10259
44.4404	354		44.4404	4389		44.4404	10275
44.4603	344		44.4603	4395		44.4603	10279
44.4803	322		44.4803	4456		44.4803	10249
44.5002	337		44.5002	4389		44.5002	10246
44.5201	351		44.5201	4401		44.5201	10293
44.54	336		44.54	4402		44.54	10315
44.5599	347		44.5599	4361		44.5599	10247
44.5798	347		44.5798	4411		44.5798	10252
44.5997	359		44.5997	4396		44.5997	10308
44.6196	352		44.6196	4387		44.6196	10279
44.6395	359		44.6395	4426		44.6395	10291
44.6594	356		44.6594	4409		44.6594	10277
44.6793	333		44.6793	4367		44.6793	10258
44.6993	320		44.6993	4430		44.6993	10245
44.7192	311		44.7192	4361		44.7192	10267
44.7391	376		44.7391	4429		44.7391	10296
44.759	352		44.759	4390		44.759	10265
44.7789	344		44.7789	4350		44.7789	10278
44.7988	313		44.7988	4411		44.7988	10283
[truncated: 1,770 more rows]

## Sheet: Figure 2c
-0.036	0	0.024	0
-0.017	0	0.043	0
-0.003	0.0002	0.057	0.0002
0.01433	0.001	0.07433	0.001
0.03083	0.002	0.09083	0.002
0.04733	0.003	0.10733	0.003
0.06383	0.004	0.12383	0.004
0.08033	0.007	0.14033	0.007
0.09683	0.009	0.15683	0.009
0.11333	0.012	0.17333	0.012
0.12983	0.022	0.18983	0.022
0.14633	0.0241	0.20633	0.0241
0.16283	0.028	0.22283	0.028
0.17933	0.038	0.23933	0.038
0.19583	0.039	0.25583	0.039
0.21233	0.041	0.27233	0.041
0.22883	0.0423	0.28883	0.0223
0.24533	0.0432	0.30533	0.0332
0.26183	0.05042	0.32183	0.04442
0.27833	0.05454	0.33833	0.05354
0.29483	0.0562	0.35483	0.0592
0.296	0.0582	0.356	0.0622
0.3	0.0603	0.358	0.0603
0.303	0.0642	0.368	0.0652
0.31278	0.0682	0.37783	0.0682
0.332	0.0793	0.402	0.0793
0.34433	0.0693	0.41433	0.0823
0.36083	0.0603	0.44083	0.09903
0.37733	0.06341	0.45333	0.10541
0.39383	0.07288	0.46833	0.1188
0.41033	0.08187	0.47033	0.1187
0.42683	0.09024	0.48683	0.1424
0.44333	0.08756	0.51333	0.18756
0.45983	0.0897	0.52983	0.2397
0.47633	0.1084	0.53633	0.2784
0.48883	0.12331	0.54883	0.38033
0.49493	0.18783	0.55493	0.42783
0.49858	0.22998	0.55858	0.44998
0.4998	0.3078	0.5598	0.46078
0.5002	0.3667	0.5602	0.5467
0.50005	0.4128	0.56005	0.5528
0.5019	0.4538	0.5619	0.5538
0.50623	0.49632	0.56623	0.54963
0.50988	0.53413	0.57988	0.53413
0.52222	0.5074	0.59022	0.5074
0.52723	0.4938	0.59223	0.4838
0.52948	0.46612	0.59948	0.43612
0.53265	0.4235	0.60265	0.4035
0.53681	0.394	0.60681	0.3724
0.54478	0.3656	0.61478	0.3256
0.54733	0.3346	0.61733	0.2946
0.552	0.312	0.62	0.27
0.55508	0.2805	0.61808	0.2405
0.56233	0.2343	0.62233	0.2043
0.57383	0.166	0.63383	0.146
0.58033	0.105	0.64033	0.105
0.59968	0.078	0.65968	0.058
0.60333	0.0573	0.66333	0.0573
0.62983	0.0346	0.68983	0.0286
0.65633	0.0285	0.71633	0.0225
0.66283	0.0246	0.72283	0.0206
0.684	0.02343	0.744	0.01184
0.709	0.0241	0.769	0.0101
0.728	0.0219	0.788	0.00822
0.749	0.0234	0.809	0.00623
0.778	0.0231	0.838	0.00423
0.795	0.0214	0.855	0.00221
0.808	0.0203	0.868	0.00023
0.83933	0.0221	0.89933	0.000221
0.85583	0.0175	0.91583	0

## Sheet: Figure 2d
21.5725	99.9826	0.00293
21.8106	99.9804	0.00479
21.8392	99.9804	0.00507
21.8378	99.9826	0.00489
21.7485	99.9804	0.00492
21.6717	99.9804	0.00432
21.6523	99.9804	0.00424
21.6074	99.9782	0.00386
21.5414	99.9761	0.0031
21.6035	99.9739	0.004
21.7314	99.9717	0.0055
21.8052	99.9695	0.0059
21.8516	99.9695	0.00608
21.8246	99.9652	0.00573
21.7656	99.9652	0.00615
21.674	99.9652	0.00528
21.626	99.963	0.0051
21.6322	99.9565	0.005
21.5717	99.9587	0.0044
21.4809	99.9565	0.00371
21.4987	99.9521	0.00404
21.6415	99.9521	0.00558
21.778	99.9478	0.00665
21.8423	99.9478	0.00607
21.8672	99.95	0.00626
21.8153	99.9521	0.00568
21.7539	99.95	0.00505
21.7275	99.95	0.00488
21.7275	99.95	0.00488
21.6136	99.95	0.00365
21.5134	99.95	0.00293
21.5445	99.9456	0.00368
21.698	99.9434	0.00502
21.7609	99.9434	0.0044
21.7928	99.9434	0.00557
21.7089	99.9434	0.00352
21.6105	99.9434	0.00281
21.6105	99.9456	0.00288
21.5794	99.9456	0.00253
21.5422	99.9434	0.00332
21.501	99.9434	0.00283
21.4794	99.9434	0.00282
21.567	99.9434	0.00379
21.6888	99.9456	0.00487
21.7602	99.9434	0.00533
21.7237	99.9434	0.00384
21.6516	99.9456	0.00313
21.6229	99.9456	0.002
21.5639	99.9478	0.00143
21.5367	99.9478	0.00114
21.5305	99.9478	0.00212
21.4499	99.9521	0.00134
21.4708	99.9521	0.00194
21.5895	99.9543	0.00296
21.6655	99.9521	0.00345
21.6895	99.95	0.00372
21.7252	99.95	0.00405
21.6949	99.9521	0.00362
21.6407	99.9521	0.0031
21.6957	99.9543	0.00276
21.7058	99.9565	0.0028
21.6221	99.9565	0.00177
21.5817	99.9608	0.00174
21.7128	99.963	0.00333
21.8447	99.963	0.00322
21.9463	99.9652	0.00417
22.0347	99.963	0.0039
22.0269	99.963	0.00247
21.9378	99.9674	0.00186
21.9075	99.9695	0.0016
21.9137	99.9739	0.000475
21.8928	99.9782	0.000433
21.8664	99.9804	0.000126
21.8943	99.9848	0.000754
22.0309	99.9848	0.00101
22.1395	99.9869	0.00181
22.1814	99.9891	0.00223
22.1775	99.9913	0.000988
22.1333	99.9891	0.000513
22.0867	99.9913	3.8e-05
22.0634	99.9956	-0.001
22.0618	100.002	-0.000962
22.0463	100.002	-0.00134
22.0007	100.007	-0.00251
22.0727	100.009	-0.00264
22.1659	100.011	-0.00201
22.1969	100.013	-0.00266
22.2302	100.013	-0.00236
22.2907	100.009	-0.00273
22.314	100.009	-0.00276
22.2666	100.013	-0.00448
22.2418	100.015	-0.00441
22.1992	100.015	-0.0059
22.1286	100.02	-0.00756
22.1076	100.022	-0.0085
22.2208	100.026	-0.00727
22.3776	100.028	-0.00585
22.4528	100.028	-0.00639
22.4474	100.03	-0.0076
22.4217	100.03	-0.0089
22.397	100.033	-0.01007
22.3807	100.033	-0.01007
22.3962	100.035	-0.011
22.3683	100.039	-0.01236
22.3124	100.039	-0.01369
22.3993	100.041	-0.01376
22.5296	100.044	-0.01359
22.5661	100.046	-0.01445
22.6195	100.05	-0.01498
22.6863	100.05	-0.01427
22.6367	100.05	-0.01584
22.5739	100.048	-0.01649
22.5831	100.05	-0.01737
22.5862	100.05	-0.01828
22.5475	100.052	-0.01981
22.5009	100.054	-0.021
22.5754	100.057	-0.02116
22.691	100.059	-0.02015
22.7554	100.061	-0.02058
22.7902	100.061	-0.02148
22.7793	100.063	-0.02276
22.6949	100.063	-0.02438
22.6459	100.063	-0.02568
22.6824	100.061	-0.02646
22.6646	100.063	-0.0277
22.5483	100.065	-0.02984
22.5281	100.065	-0.03065
22.6918	100.07	-0.02993
22.9051	100.072	-0.02926
22.9563	100.074	-0.02993
22.9191	100.074	-0.03127
22.8857	100.074	-0.03265
22.8197	100.074	-0.03427
22.7956	100.074	-0.03651
22.7693	100.074	-0.03855
22.7832	100.074	-0.0395
22.7686	100.074	-0.04174
22.8205	100.076	-0.04198
22.9501	100.078	-0.04278
23.0121	100.078	-0.04331
23.0431	100.078	-0.04521
22.9896	100.083	-0.04689
22.9237	100.083	-0.04927
22.9694	100.083	-0.0496
23.0136	100.083	-0.05146
22.9663	100.083	-0.0541
22.8531	100.085	-0.05623
22.7383	100.087	-0.05887
22.8841	100.089	-0.05816
23.0773	100.089	-0.05772
23.078	100.089	-0.05884
23.0951	100.091	-0.06068
23.0501	100.096	-0.06238
22.9492	100.096	-0.06417
22.9159	100.096	-0.06625
22.9361	100.096	-0.06718
22.9136	100.094	-0.06946
22.8127	100.094	-0.07246
22.8647	100.094	-0.07251
23.0362	100.094	-0.07277
23.1347	100.094	-0.07419
23.1657	100.096	-0.07513
23.1471	100.096	-0.07736
23.1231	100.098	-0.07945
23.0975	100.1	-0.0818
23.0672	100.1	-0.08305
23.0136	100.1	-0.08554
22.9694	100.098	-0.08772
23.0036	100.096	-0.08939
23.1083	100.098	-0.0895
23.1967	100.096	-0.09059
23.2588	100.096	-0.09217
23.2883	100.096	-0.09395
23.2603	100.096	-0.09639
23.1998	100.096	-0.09891
23.1493	100.1	-0.10129
23.1354	100.1	-0.10333
23.1462	100.098	-0.10519
23.1114	100.098	-0.10777
23.1192	100.098	-0.10934
23.2176	100.1	-0.11031
23.2836	100.1	-0.11189
23.3487	100.102	-0.11329
23.3922	100.104	-0.11512
23.3224	100.107	-0.11782
23.2619	100.109	-0.12027
23.2572	100.111	-0.12232
23.2945	100.111	-0.1236
23.341	100.109	-0.12558
23.2239	100.107	-0.12797
23.2068	100.107	-0.12938
23.3417	100.107	-0.13026
23.403	100.107	-0.13287
23.4348	100.107	-0.13461
23.4263	100.107	-0.13687
23.3681	100.107	-0.13937
23.3263	100.111	-0.14169
23.2937	100.115	-0.14393
23.2906	100.113	-0.14607
23.2448	100.111	-0.14852
23.2347	100.111	-0.14921
23.351	100.111	-0.15012
23.4581	100.111	-0.15124
23.5535	100.111	-0.1524
23.607	100.111	-0.15401
23.5861	100.111	-0.15542
23.4961	100.113	-0.15841
23.4946	100.115	-0.16006
23.5116	100.115	-0.16199
23.4279	100.115	-0.16486
23.3766	100.111	-0.16728
23.4217	100.111	-0.16862
23.5248	100.111	-0.1695
23.5799	100.109	-0.17132
23.6202	100.109	-0.1729
23.6373	100.111	-0.17486
23.5659	100.111	-0.17764
23.5286	100.111	-0.1798
23.5255	100.111	-0.18196
23.4441	100.115	-0.18476
23.3999	100.115	-0.18702
23.3929	100.115	-0.18905
23.4558	100.115	-0.19019
23.5969	100.113	-0.19083
23.6915	100.115	-0.19227
23.7055	100.115	-0.19416
23.6536	100.115	-0.19675
23.6606	100.115	-0.1988
23.6249	100.115	-0.20004
23.5395	100.118	-0.20277
23.5156	100.12	-0.20502
23.4279	100.12	-0.20798
23.403	100.122	-0.2088
23.5248	100.122	-0.20949
23.6598	100.12	-0.21037
23.6978	100.122	-0.2114
23.642	100.12	-0.214
23.607	100.122	-0.2161
23.6086	100.122	-0.218
23.6404	100.124	-0.21976
23.6334	100.124	-0.22101
23.5333	100.124	-0.22391
23.462	100.124	-0.22644
23.5806	100.122	-0.22692
23.7823	100.12	-0.22716
23.8864	100.12	-0.22747
23.9538	100.118	-0.22863
24.0593	100.115	-0.22898
24.0228	100.115	-0.23159
23.9336	100.115	-0.23421
23.946	100.115	-0.23604
23.96	100.118	-0.23684
23.9499	100.12	-0.23915
23.894	100.122	-0.2416
23.9902	100.122	-0.2423
24.1035	100.122	-0.24352
24.1275	100.122	-0.24541
24.1772	100.122	-0.24583
24.1446	100.12	-0.24843
24.0879	100.118	-0.24994
24.0864	100.118	-0.25174
24.1058	100.12	-0.25249
24.1135	100.118	-0.25456
24.0632	100.122	-0.25728
24.0654	100.122	-0.25769
24.2043	100.118	-0.25743
24.2958	100.12	-0.25866
24.3509	100.118	-0.26024
24.3672	100.118	-0.26259
24.285	100.115	-0.26507
24.2315	100.115	-0.26647
24.2524	100.113	-0.26839
24.2214	100.115	-0.27074
24.1477	100.115	-0.27231
24.1197	100.115	-0.27445
24.1616	100.118	-0.27589
24.3222	100.118	-0.27524
24.4595	100.118	-0.27528
24.4843	100.118	-0.27724
24.475	100.115	-0.27929
24.4169	100.113	-0.28092
24.4022	100.113	-0.28295
24.4122	100.115	-0.28385
24.4014	100.115	-0.28607
24.3455	100.115	-0.28769
24.302	100.115	-0.28865
24.4866	100.115	-0.28869
24.6092	100.118	-0.28901
24.5922	100.118	-0.29126
24.6163	100.118	-0.29197
24.551	100.115	-0.29483
24.5053	100.115	-0.29707
24.5262	100.113	-0.29878
24.5068	100.113	-0.30107
24.4463	100.111	-0.30274
24.3556	100.113	-0.30459
24.4394	100.113	-0.30518
24.6324	100.115	-0.30451
24.7015	100.115	-0.30625
24.6969	100.113	-0.3073
24.665	100.111	-0.3087
24.6262	100.111	-0.31097
24.6038	100.111	-0.31213
24.6247	100.109	-0.31299
24.634	100.109	-0.31483
24.5557	100.109	-0.31686
24.5565	100.111	-0.31857
24.6449	100.111	-0.31941
24.7108	100.113	-0.31995
24.7884	100.115	-0.3203
24.7877	100.115	-0.32154
24.7442	100.118	-0.32405
24.6713	100.115	-0.32573
24.6262	100.113	-0.32785
24.6611	100.113	-0.32855
24.6448	100.111	-0.32987
24.5821	100.111	-0.33251
24.5953	100.113	-0.33301
24.731	100.113	-0.33263
24.8473	100.115	-0.33279
24.8915	100.115	-0.33344
24.9257	100.118	-0.33424
24.8884	100.118	-0.33665
24.8411	100.118	-0.33914
24.824	100.115	-0.34022
24.8024	100.111	-0.34119
24.7938	100.113	-0.34264
24.7031	100.113	-0.34443
24.7178	100.113	-0.34582
24.8419	100.115	-0.34582
24.8962	100.118	-0.34641
24.928	100.118	-0.34726
24.8838	100.12	-0.34977
24.8155	100.124	-0.35126
24.7962	100.124	-0.35242
24.7783	100.126	-0.35361
24.7721	100.126	-0.35567
24.7302	100.124	-0.35723
24.6805	100.126	-0.35839
24.7512	100.126	-0.35846
24.8745	100.128	-0.35848
24.9552	100.131	-0.35899
24.9661	100.133	-0.35985
24.9536	100.135	-0.36099
24.942	100.135	-0.36217
24.9343	100.135	-0.36289
24.9482	100.133	-0.36409
24.8993	100.133	-0.36693
24.7908	100.133	-0.36851
24.8357	100.133	-0.36969
24.9762	100.133	-0.36955
25.0467	100.133	-0.37017
25.0459	100.135	-0.37111
25.0661	100.137	-0.37196
25.0436	100.137	-0.37324
25.0009	100.139	-0.37353
25.0179	100.139	-0.37442
25.0094	100.137	-0.37555
24.9513	100.137	-0.3772
24.8947	100.137	-0.37942
25.0002	100.137	-0.37828
25.1087	100.139	-0.37943
25.1739	100.139	-0.37984
25.2212	100.141	-0.38055
25.1832	100.144	-0.38211
25.1165	100.146	-0.38353
25.0862	100.148	-0.38378
25.1018	100.148	-0.38578
25.108	100.148	-0.38661
25.0474	100.148	-0.38827
25.0607	100.146	-0.38882
25.1499	100.148	-0.38905
25.2034	100.146	-0.38962
25.2887	100.144	-0.38989
25.2817	100.146	-0.39219
25.201	100.148	-0.3928
25.1886	100.148	-0.3939
25.1902	100.15	-0.39488
25.1677	100.15	-0.39608
25.1367	100.148	-0.39743
25.0893	100.148	-0.39881
25.1484	100.148	-0.39899
25.2911	100.148	-0.39871
25.3693	100.148	-0.40004
25.3903	100.148	-0.40107
25.3693	100.148	-0.4024
25.3353	100.15	-0.40354
25.3174	100.15	-0.40477
25.3034	100.155	-0.40591
25.2538	100.155	-0.40742
25.1677	100.155	-0.4093
25.1406	100.155	-0.40912
25.2662	100.152	-0.40877
25.4314	100.152	-0.40852
25.4671	100.152	-0.40933
25.4656	100.15	-0.41036
25.4229	100.15	-0.41186
25.3663	100.15	-0.41236
25.3755	100.15	-0.41317
25.326	100.148	-0.41481
25.2833	100.148	-0.41609
25.2662	100.144	-0.41621
25.2996	100.144	-0.41774
25.4089	100.139	-0.41662
25.4291	100.137	-0.41775
25.4531	100.137	-0.41951
25.4788	100.137	-0.42015
25.4322	100.135	-0.42171
25.4283	100.135	-0.42272
25.4058	100.137	-0.42403
25.3755	100.137	-0.42526
25.3353	100.137	-0.42581
25.2328	100.137	-0.42761
25.2778	100.137	-0.42767
25.4066	100.137	-0.42676
25.4501	100.135	-0.42743
25.4842	100.133	-0.42905
25.5075	100.133	-0.43015
25.4058	100.133	-0.43226
25.3546	100.131	-0.43329
25.4361	100.133	-0.4334
25.4275	100.133	-0.4349
25.3252	100.137	-0.43595
25.298	100.137	-0.43666
25.4081	100.135	-0.43661
25.5215	100.133	-0.43678
25.5959	100.133	-0.43697
25.6401	100.131	-0.43783
25.592	100.131	-0.43944
25.523	100.131	-0.4418
25.5702	100.133	-0.44234
25.5998	100.133	-0.44317
25.5765	100.133	-0.44338
25.5478	100.135	-0.44471
25.592	100.137	-0.44503
25.7541	100.135	-0.44333
25.893	100.135	-0.44336
25.9294	100.135	-0.44318
25.948	100.133	-0.44403
25.9123	100.133	-0.44548
25.8728	100.135	-0.44669
25.8899	100.135	-0.44759
25.8635	100.135	-0.44887
25.7836	100.137	-0.45073
25.7231	100.139	-0.45097
25.872	100.137	-0.45027
26.0536	100.137	-0.44988
26.1124	100.135	-0.45045
26.1536	100.133	-0.45111
26.0885	100.133	-0.45298
25.9628	100.131	-0.4552
25.9394	100.131	-0.45604
25.9845	100.128	-0.45661
25.962	100.131	-0.45706
25.8581	100.131	-0.45913
25.8891	100.131	-0.45933
26.0473	100.131	-0.45777
26.1598	100.128	-0.45793
26.211	100.128	-0.45865
26.2156	100.131	-0.4597
26.1846	100.128	-0.46092
26.1551	100.128	-0.4622
26.1287	100.131	-0.46345
26.1062	100.131	-0.46477
26.0776	100.133	-0.46574
26.066	100.135	-0.46686
26.1443	100.137	-0.46621
26.2537	100.139	-0.46603
26.3227	100.139	-0.46655
26.3676	100.139	-0.46722
26.3731	100.137	-0.4673
26.3157	100.139	-0.46885
26.2793	100.139	-0.47008
26.2708	100.139	-0.4711
26.2684	100.139	-0.47218
26.2102	100.139	-0.47389
26.1481	100.139	-0.47423
26.2762	100.139	-0.47358
26.4592	100.141	-0.4731
26.5174	100.141	-0.47292
26.4987	100.141	-0.47414
26.4173	100.141	-0.47603
26.3537	100.139	-0.4775
26.3886	100.139	-0.47802
26.4453	100.141	-0.47834
26.4212	100.139	-0.4789
26.2978	100.139	-0.48133
26.2971	100.139	-0.48163
26.4437	100.139	-0.48123
26.5585	100.139	-0.48046
26.5694	100.141	-0.48141
26.5065	100.144	-0.48314
26.4577	100.139	-0.48359
26.4212	100.139	-0.48483
26.4096	100.137	-0.48585
26.4181	100.137	-0.48577
26.3886	100.137	-0.48724
26.3343	100.135	-0.48851
26.4406	100.137	-0.48823
26.5934	100.137	-0.48798
26.6523	100.137	-0.48863
26.6958	100.139	-0.48824
26.6973	100.139	-0.48931
26.619	100.137	-0.49129
26.6012	100.135	-0.49118
26.6299	100.137	-0.4918
26.5639	100.139	-0.49367
26.477	100.137	-0.49548
26.4639	100.139	-0.49624
26.5965	100.139	-0.4949
26.7152	100.139	-0.49387
26.778	100.139	-0.49446
26.7835	100.141	-0.49466
26.6872	100.144	-0.49554
26.6182	100.144	-0.49714
26.6097	100.139	-0.49814
26.6081	100.141	-0.49803
26.5499	100.141	-0.49981
26.4654	100.141	-0.50155
26.5414	100.141	-0.50139
26.6686	100.141	-0.50133
26.6825	100.144	-0.50141
26.6771	100.144	-0.50255
26.6562	100.146	-0.50273
26.6872	100.146	-0.50337
26.6833	100.148	-0.50344
26.6019	100.146	-0.50522
26.5949	100.146	-0.50529
26.5507	100.146	-0.50681
26.5189	100.144	-0.50775
26.64	100.146	-0.50744
26.7555	100.144	-0.50662
26.8013	100.144	-0.50735
26.8075	100.146	-0.50828
26.8029	100.146	-0.50833
26.7811	100.148	-0.50964
26.7322	100.146	-0.5101
26.7182	100.144	-0.51103
26.7244	100.144	-0.51106
26.6624	100.141	-0.51283
26.6586	100.141	-0.51241
26.8021	100.141	-0.51201
26.9083	100.139	-0.51226
26.9269	100.139	-0.51305
26.9642	100.139	-0.51295
26.9215	100.141	-0.51353
26.8323	100.141	-0.51515
26.8199	100.139	-0.51515
26.8168	100.139	-0.51527
26.7586	100.137	-0.51701
26.6973	100.137	-0.51824
26.8067	100.137	-0.51697
26.9098	100.137	-0.51725
26.9774	100.137	-0.5176
27.044	100.137	-0.51804
27.0247	100.137	-0.51846
26.9704	100.139	-0.51999
26.9083	100.139	-0.52044
26.9098	100.141	-0.52136
26.9091	100.139	-0.52161
26.8044	100.139	-0.52252
26.8075	100.139	-0.52308
26.9347	100.139	-0.52292
27.0533	100.139	-0.52261
27.1651	100.137	-0.5219
27.1767	100.137	-0.52324
27.0929	100.139	-0.52492
27.0154	100.139	-0.52559
26.9844	100.144	-0.52669
26.9689	100.139	-0.52691
26.9176	100.137	-0.52854
26.8555	100.135	-0.52893
26.9254	100.135	-0.52888
27.0751	100.135	-0.52854
27.1853	100.135	-0.52878
27.2171	100.135	-0.52859
27.1666	100.135	-0.53021
27.1317	100.137	-0.53146
27.1271	100.137	-0.53239
27.1263	100.139	-0.53246
27.1061	100.137	-0.53275
27.034	100.137	-0.53342
26.9921	100.137	-0.5346
27.1278	100.137	-0.53298
27.2682	100.137	-0.53284
27.2845	100.135	-0.53312
27.2891	100.135	-0.53395
27.2581	100.133	-0.5354
27.1596	100.137	-0.53738
27.1286	100.137	-0.53735
27.1542	100.137	-0.53818
27.089	100.137	-0.53903
26.989	100.137	-0.54074
27.0463	100.137	-0.54088
27.1666	100.137	-0.53985
27.2209	100.137	-0.5405
27.2294	100.137	-0.54161
27.2348	100.135	-0.54136
27.2573	100.137	-0.5422
27.1814	100.137	-0.54321
27.1046	100.139	-0.54478
27.0953	100.139	-0.54468
27.0627	100.139	-0.54612
27.0922	100.141	-0.54671
27.1659	100.144	-0.54685
27.2131	100.144	-0.54643
27.2946	100.144	-0.54675
27.3396	100.141	-0.54646
27.328	100.141	-0.54774
27.248	100.139	-0.54957
27.1853	100.141	-0.55086
27.1899	100.144	-0.5509
27.1806	100.144	-0.55201
27.1496	100.146	-0.55329
27.1861	100.148	-0.55254
27.3753	100.148	-0.55076
27.5041	100.146	-0.55091
27.5405	100.144	-0.55063
27.584	100.144	-0.55134
27.5545	100.141	-0.55159
27.5265	100.141	-0.55287
27.5351	100.141	-0.55276
27.5374	100.144	-0.55256
27.5576	100.144	-0.55359
27.494	100.146	-0.55533
27.4846	100.146	-0.55398
27.6188	100.146	-0.55381
27.7127	100.144	-0.55296
27.7127	100.144	-0.55296
27.7964	100.144	-0.55347
27.7399	100.141	-0.55503
27.6848	100.141	-0.55552
27.6716	100.139	-0.55557
27.6545	100.141	-0.55678
27.5755	100.144	-0.55851
27.5304	100.144	-0.55873
27.6499	100.144	-0.55843
27.7639	100.144	-0.55748
27.8337	100.144	-0.55797
27.8795	100.144	-0.55759
27.8422	100.141	-0.55914
27.8058	100.139	-0.5604
27.8221	100.141	-0.55988
27.8515	100.141	-0.56094
27.7957	100.141	-0.56282
27.6949	100.144	-0.56339
27.7344	100.144	-0.56357
27.8772	100.148	-0.56244
27.9632	100.148	-0.56292
27.9717	100.15	-0.56275
27.9826	100.148	-0.56381
27.9229	100.146	-0.56445
27.8484	100.146	-0.56597
27.8717	100.146	-0.56663
27.909	100.146	-0.56628
27.902	100.144	-0.5666
27.8593	100.146	-0.56784
27.9501	100.146	-0.5656
28.0881	100.148	-0.56559
28.1486	100.146	-0.56516
28.1827	100.146	-0.5648
28.1734	100.141	-0.56516
28.192	100.139	-0.56574
28.1951	100.139	-0.56571
28.1316	100.137	-0.56759
28.0773	100.137	-0.56803
27.9795	100.137	-0.569
27.9663	100.139	-0.56874
28.0889	100.139	-0.56854
28.1695	100.139	-0.56888
28.2456	100.139	-0.56813
28.2937	100.139	-0.56782
28.265	100.139	-0.56937
28.1827	100.139	-0.57023
28.1045	100.139	-0.57069
28.0974	100.139	-0.57168
28.0726	100.137	-0.57198
27.9888	100.137	-0.57386
28.0354	100.137	-0.57303
28.182	100.139	-0.5716
28.251	100.139	-0.5722
28.2735	100.144	-0.57214
28.3239	100.144	-0.57276
28.3015	100.144	-0.57271
28.2604	100.144	-0.57417
28.2766	100.144	-0.57415
28.2588	100.139	-0.57531
28.2099	100.141	-0.57585
28.1695	100.139	-0.57698
28.2549	100.141	-0.57696
28.3728	100.141	-0.57605
28.4077	100.144	-0.57584
28.4488	100.146	-0.57645
28.4682	100.146	-0.5774
28.4271	100.144	-0.5778
28.3728	100.144	-0.57839
28.303	100.144	-0.57893
28.2992	100.144	-0.57988
28.2502	100.144	-0.58053
28.2409	100.144	-0.58121
28.3596	100.146	-0.58
28.4038	100.144	-0.58
28.462	100.146	-0.57937
28.4791	100.148	-0.58024
28.3542	100.146	-0.58158
28.3162	100.146	-0.58168
28.3479	100.144	-0.58136
28.3409	100.141	-0.58167
28.2448	100.141	-0.58366
28.1532	100.141	-0.58415
28.2758	100.139	-0.58369
28.4403	100.137	-0.5824
28.5038	100.139	-0.58192
28.538	100.139	-0.58161
28.5047	100.141	-0.58219
28.4465	100.144	-0.58365
28.4573	100.141	-0.58344
28.431	100.139	-0.58384
28.3658	100.139	-0.58536
28.3224	100.137	-0.58579
28.3184	100.137	-0.58557
28.4077	100.139	-0.58563
28.5302	100.137	-0.5856
28.5962	100.137	-0.58507
28.628	100.139	-0.58483
28.628	100.139	-0.586
28.5605	100.139	-0.58671
28.4946	100.139	-0.58726
28.4581	100.141	-0.58855
28.4806	100.139	-0.58812
28.4201	100.139	-0.58895
28.4116	100.137	-0.58869
28.5714	100.137	-0.58701
28.6753	100.137	-0.58647
28.6816	100.137	-0.5865
28.6358	100.137	-0.5869
28.6055	100.137	-0.58712
28.6164	100.137	-0.58796
28.6264	100.139	-0.588
28.5768	100.139	-0.58852
28.497	100.139	-0.5893
28.4294	100.137	-0.58966
28.5201	100.137	-0.58956
28.6645	100.135	-0.58851
28.7467	100.135	-0.58773
28.7684	100.133	-0.5886
28.7226	100.135	-0.58915
28.6869	100.137	-0.58943
28.649	100.137	-0.58978
28.666	100.137	-0.58955
28.628	100.137	-0.59012
28.5178	100.137	-0.59119
28.5411	100.137	-0.59143
28.6839	100.137	-0.59001
28.7963	100.135	-0.58917
28.8452	100.133	-0.58895
28.8715	100.133	-0.58868
28.8444	100.133	-0.5901
28.7598	100.135	-0.59091
28.7063	100.137	-0.59126
28.7102	100.139	-0.59123
28.7047	100.137	-0.59109
28.68	100.135	-0.59147
28.7141	100.133	-0.59115
28.825	100.133	-0.59086
28.9266	100.133	-0.591
28.9592	100.133	-0.59094
28.9313	100.133	-0.59023
28.8576	100.133	-0.59206
28.8033	100.133	-0.59248
28.7575	100.135	-0.59271
28.763	100.137	-0.59276
28.7242	100.137	-0.59426
28.666	100.135	-0.59457
28.7668	100.135	-0.59332
28.877	100.133	-0.59349
28.9126	100.131	-0.59335
28.9064	100.133	-0.59346
28.9157	100.131	-0.59429
28.908	100.131	-0.59447
28.8243	100.133	-0.59538
28.8049	100.133	-0.59538
28.7792	100.137	-0.59566
28.6753	100.137	-0.59754
28.7086	100.137	-0.5969
28.8468	100.135	-0.5957
28.9631	100.135	-0.59476
28.9965	100.133	-0.59559
28.9926	100.135	-0.59672
28.9638	100.137	-0.59705
28.8731	100.137	-0.59785
28.8515	100.139	-0.59791
28.8607	100.139	-0.59781
28.8258	100.141	-0.59828
28.7932	100.141	-0.59935
28.8963	100.139	-0.59811
29.0508	100.139	-0.59692
29.1252	100.139	-0.59632
29.1609	100.139	-0.59696
29.1508	100.139	-0.59741
29.0957	100.141	-0.59884
29.1407	100.139	-0.59806
29.1857	100.139	-0.59796
29.1096	100.141	-0.59974
29.05	100.141	-0.60015
29.0879	100.141	-0.59948
29.2462	100.141	-0.59805
29.3408	100.141	-0.59734
29.382	100.139	-0.59696
29.3858	100.139	-0.59828
29.3129	100.139	-0.59897
29.2935	100.139	-0.59891
29.3121	100.137	-0.5997
29.309	100.137	-0.5998
29.2656	100.137	-0.60032
29.2191	100.135	-0.6015
29.3261	100.137	-0.6003
29.4339	100.137	-0.5996
29.4603	100.135	-0.60036
29.5107	100.137	-0.6009
29.5014	100.133	-0.60112
29.4905	100.133	-0.60117
29.4998	100.133	-0.60111
29.4688	100.131	-0.60247
29.4161	100.131	-0.60386
29.3641	100.133	-0.60445
29.3432	100.135	-0.6044
29.4385	100.137	-0.60315
29.6023	100.137	-0.60195
29.6511	100.135	-0.60173
29.6557	100.135	-0.60259
29.6953	100.135	-0.60228
29.6705	100.137	-0.6026
29.6169	100.137	-0.60413
29.5891	100.137	-0.60432
29.5518	100.137	-0.60571
29.4967	100.139	-0.60624
29.5138	100.141	-0.60573
29.62	100.144	-0.60473
29.7403	100.146	-0.60468
29.8419	100.146	-0.60366
29.8861	100.146	-0.60475
29.8109	100.144	-0.60558
29.7302	100.144	-0.60695
29.7496	100.141	-0.60686
29.7302	100.141	-0.60707
29.6472	100.139	-0.60797
29.5852	100.139	-0.60826
29.7015	100.141	-0.60682
29.8753	100.141	-0.60544
29.9637	100.144	-0.60574
29.9846	100.144	-0.60571
29.9591	100.141	-0.60699
29.9436	100.139	-0.6071
29.9087	100.139	-0.60754
29.8465	100.137	-0.60914
29.7721	100.137	-0.60984
29.6891	100.137	-0.6105
29.6977	100.137	-0.611
29.821	100.137	-0.61089
29.9676	100.137	-0.60947
30.0638	100.139	-0.60885
30.0514	100.139	-0.61039
29.9962	100.139	-0.61067
29.9312	100.137	-0.61127
29.9079	100.135	-0.61152
29.8985	100.137	-0.61147
29.8854	100.135	-0.61262
29.8574	100.135	-0.61297
29.8768	100.137	-0.61354
29.9886	100.139	-0.61229
30.1165	100.139	-0.61119
30.1802	100.139	-0.61195
30.1554	100.139	-0.61232
30.1072	100.139	-0.61371
30.0746	100.139	-0.6139
30.0731	100.139	-0.61394
30.0358	100.137	-0.61545
29.9443	100.139	-0.61723
29.9071	100.141	-0.6173
30.0513	100.139	-0.61574
30.1553	100.141	-0.61504
30.139	100.141	-0.61536
30.1134	100.139	-0.6166
30.0723	100.141	-0.61701
30.0304	100.139	-0.61748
29.9474	100.139	-0.61826
29.9094	100.139	-0.6184
29.8768	100.137	-0.61984
29.8077	100.137	-0.62035
29.8854	100.133	-0.62028
30.0304	100.133	-0.61999
30.1189	100.135	-0.61932
30.1731	100.135	-0.62004
30.1786	100.135	-0.61994
30.1282	100.135	-0.62047
30.0381	100.133	-0.62248
29.9986	100.131	-0.62266
30.0343	100.128	-0.62213
30.0048	100.128	-0.62262
29.9978	100.126	-0.62363
30.1173	100.124	-0.62321
30.201	100.122	-0.62248
30.2383	100.118	-0.62238
30.2577	100.12	-0.62233
30.2243	100.12	-0.62363
30.1592	100.122	-0.62422
30.1499	100.122	-0.6252
30.1398	100.124	-0.62632
30.0824	100.122	-0.62701
30.0358	100.122	-0.62836
30.0677	100.122	-0.62869
30.1871	100.122	-0.62867
30.2864	100.122	-0.62779
30.3545	100.122	-0.62822
30.3933	100.126	-0.62806
30.3638	100.126	-0.62833
30.3065	100.128	-0.62888
30.2972	100.128	-0.62991
30.2748	100.128	-0.63002
30.2616	100.128	-0.63038
30.222	100.126	-0.63181
30.2127	100.128	-0.63144
30.3135	100.126	-0.63146
30.4189	100.124	-0.63068
30.4554	100.124	-0.63141
30.4484	100.126	-0.63155
30.3863	100.124	-0.63335
30.3034	100.126	-0.63403
30.2895	100.126	-0.63491
30.2911	100.124	-0.63492
30.2562	100.122	-0.63641
30.1987	100.122	-0.63681
30.2778	100.118	-0.63678
30.4135	100.118	-0.63553
30.473	100.12	-0.63631
30.4554	100.118	-0.63658
30.4243	100.118	-0.63679
30.4313	100.118	-0.63766
30.4543	100.118	-0.63726
30.4811	100.118	-0.63728
30.4251	100.118	-0.63815
30.2918	100.118	-0.64019
30.3213	100.115	-0.63933
30.4884	100.115	-0.63783
30.5636	100.113	-0.63844
30.5974	100.113	-0.6391
30.6259	100.113	-0.64001
30.5336	100.113	-0.64104
30.4701	100.115	-0.64134
30.4893	100.115	-0.64213
30.4305	100.115	-0.64382
30.3809	100.115	-0.64424
30.3445	100.113	-0.6445
30.3886	100.111	-0.64385
30.5404	100.111	-0.64343
30.6071	100.111	-0.64297
30.6424	100.111	-0.64274
30.6372	100.111	-0.64399
30.6109	100.111	-0.64408
30.6079	100.111	-0.64506
30.556	100.113	-0.64579
30.4804	100.115	-0.64637
30.3801	100.115	-0.64839
30.3352	100.115	-0.64841
30.4443	100.113	-0.64732
30.5389	100.115	-0.64663
30.5711	100.113	-0.64635
30.5936	100.113	-0.64619
30.5404	100.111	-0.64782
30.4756	100.111	-0.64851
30.4692	100.111	-0.64833
30.4569	100.111	-0.64841
30.4189	100.111	-0.6499
30.3824	100.113	-0.65026
30.415	100.111	-0.64975
30.5096	100.111	-0.6487
30.6049	100.109	-0.64789
30.6597	100.107	-0.64756
30.7333	100.104	-0.64795
30.7243	100.104	-0.64904
30.6447	100.104	-0.64987
30.6274	100.104	-0.64995
30.6237	100.107	-0.65094
30.6244	100.107	-0.65097
30.6079	100.109	-0.65099
30.704	100.109	-0.6499
30.8481	100.107	-0.64973
30.9135	100.107	-0.64925
30.9667	100.107	-0.64871
30.99	100.107	-0.64878
30.9299	100.107	-0.65037
30.906	100.107	-0.6504
30.9306	100.109	-0.65012
30.9329	100.111	-0.65119
30.8466	100.113	-0.65116
30.8263	100.115	-0.65099
30.9855	100.115	-0.65031
31.0748	100.115	-0.64986
31.1288	100.111	-0.64933
31.1724	100.113	-0.64989
31.1266	100.113	-0.65055
31.0906	100.115	-0.65187
31.0523	100.115	-0.65217
31.0237	100.115	-0.65237
31.002	100.115	-0.65263
30.9516	100.118	-0.653
31.0275	100.118	-0.65304
31.1604	100.12	-0.65189
31.2565	100.12	-0.65209
31.2977	100.122	-0.65187
31.2272	100.122	-0.65273
31.1784	100.122	-0.65305
31.1641	100.122	-0.65314
31.1656	100.122	-0.65406
31.1664	100.12	-0.6541
31.0981	100.124	-0.65485
31.0838	100.126	-0.6557
31.1987	100.128	-0.65433
31.3503	100.131	-0.65316
31.3961	100.131	-0.65309
31.3811	100.133	-0.65412
31.3676	100.131	-0.6544
31.3525	100.131	-0.65529
31.3705	100.128	-0.65531
31.2858	100.128	-0.65625
31.2242	100.131	-0.65662
31.1619	100.133	-0.65839
31.1731	100.133	-0.65766
31.3563	100.137	-0.65593
31.4592	100.137	-0.65532
31.4974	100.139	-0.65504
31.4959	100.137	-0.65619
31.4562	100.137	-0.65656
31.4126	100.137	-0.65801
31.3773	100.135	-0.65814
31.3826	100.133	-0.6581
31.351	100.133	-0.65959
31.2955	100.135	-0.65966
31.4164	100.135	-0.65947
31.5312	100.135	-0.65885
31.5432	100.135	-0.65865
31.5567	100.135	-0.65848
31.5267	100.133	-0.66
31.4472	100.133	-0.66077
31.4081	100.131	-0.66093
31.4314	100.128	-0.66065
31.4164	100.128	-0.66093
31.3488	100.128	-0.66251
31.3585	100.126	-0.66216
31.4628	100.128	-0.66219
31.5169	100.133	-0.66181
31.5778	100.133	-0.66113
31.6528	100.135	-0.66166
31.6055	100.135	-0.66236
31.538	100.133	-0.66275
31.5545	100.133	-0.66354
31.556	100.133	-0.66367
31.5222	100.133	-0.66496
31.5071	100.133	-0.66587
31.571	100.131	-0.66519
31.652	100.133	-0.66563
31.6971	100.135	-0.66527
31.7248	100.137	-0.66498
31.6888	100.137	-0.66651
31.6251	100.137	-0.66608
31.589	100.137	-0.66729
31.5417	100.135	-0.66781
31.5079	100.133	-0.66909
31.4673	100.131	-0.67054
31.3984	100.133	-0.6709
31.4869	100.133	-0.6699
31.6356	100.133	-0.66969
31.7129	100.133	-0.66893
31.7534	100.133	-0.66877
31.691	100.133	-0.67062
31.6048	100.133	-0.67117
31.5687	100.135	-0.67254
31.5762	100.135	-0.67244
31.5958	100.133	-0.6721
31.5349	100.131	-0.67392
31.5395	100.131	-0.6736
31.6678	100.131	-0.67324
31.7422	100.128	-0.67285
31.7444	100.128	-0.67289
31.7459	100.128	-0.67375
31.7534	100.131	-0.67385
31.7557	100.133	-0.67377
31.7489	100.133	-0.67382
31.7391	100.128	-0.67396
31.7098	100.128	-0.67529
31.6513	100.126	-0.67678
31.6933	100.126	-0.67602
31.818	100.124	-0.67598
31.8682	100.124	-0.67569
31.9103	100.124	-0.67528
31.9433	100.126	-0.67621
31.8577	100.128	-0.67705
31.8547	100.131	-0.67686
31.8803	100.128	-0.67665
31.7955	100.128	-0.67755
31.7083	100.126	-0.67841
31.6933	100.126	-0.67916
31.7932	100.126	-0.67815
31.9306	100.126	-0.6779
32.0506	100.126	-0.67686
32.0454	100.126	-0.67736
31.9388	100.126	-0.6784
31.8547	100.128	-0.68004
31.8435	100.128	-0.67993
31.8509	100.128	-0.67989
31.7962	100.128	-0.68163
31.7549	100.126	-0.68167
31.8285	100.128	-0.68178
31.9583	100.126	-0.68069
32.0491	100.124	-0.68004
32.0739	100.124	-0.68102
32.0476	100.124	-0.68106
32.0064	100.126	-0.68154
31.9951	100.126	-0.68271
31.9756	100.126	-0.68285
31.9351	100.126	-0.68329
31.875	100.122	-0.68482
31.8442	100.122	-0.68493
31.9561	100.122	-0.68463
32.1069	100.12	-0.68332
32.1355	100.118	-0.68343
32.1122	100.12	-0.68455
32.0829	100.122	-0.68492
32.0207	100.122	-0.68555
32.0153	100.122	-0.68636
32.0544	100.122	-0.68598
31.9892	100.122	-0.68692
31.8675	100.122	-0.68908
31.9148	100.12	-0.68802
32.0574	100.118	-0.68771
32.1347	100.118	-0.68731
32.1723	100.118	-0.68673
32.2195	100.118	-0.68751
32.1415	100.118	-0.68886
32.038	100.118	-0.68937
32.0461	100.118	-0.68893
32.0469	100.118	-0.69021
31.9673	100.118	-0.69116
31.8848	100.118	-0.69263
31.9718	100.118	-0.6915
32.0964	100.115	-0.69054
32.1452	100.118	-0.69113
32.1836	100.118	-0.69077
32.206	100.118	-0.69178
32.1287	100.115	-0.69262
32.0491	100.115	-0.69321
32.0506	100.118	-0.6942
32.0506	100.118	-0.69415
32.0139	100.118	-0.69552
31.9726	100.118	-0.69577
32.0709	100.115	-0.69563
32.2204	100.115	-0.69428
32.2443	100.115	-0.69539
32.1978	100.115	-0.69596
32.164	100.115	-0.69715
32.1212	100.115	-0.69762
32.107	100.115	-0.69861
32.0987	100.115	-0.69874
32.0694	100.118	-0.70006
32.035	100.122	-0.70025
32.0837	100.12	-0.70055
32.2353	100.118	-0.70005
32.3892	100.118	-0.69877
32.4763	100.118	-0.69817
32.4688	100.118	-0.69946
32.4177	100.12	-0.69993
32.4207	100.12	-0.70066
32.4755	100.12	-0.7002
32.4665	100.122	-0.70048
32.375	100.122	-0.70146
32.3359	100.122	-0.70246
32.5206	100.122	-0.70042
32.6384	100.122	-0.70067
32.6421	100.118	-0.70069
32.694	100.118	-0.70023
32.6617	100.118	-0.70082
32.5866	100.115	-0.7025
32.5319	100.118	-0.70385
32.501	100.115	-0.70403
32.4973	100.115	-0.70417
32.4357	100.115	-0.70478
32.4387	100.118	-0.70442
32.5514	100.118	-0.70336
32.6609	100.118	-0.70338
32.7413	100.115	-0.70279
32.7458	100.115	-0.7029
32.7225	100.113	-0.70409
32.6872	100.111	-0.70547
32.6527	100.111	-0.70576
32.6324	100.111	-0.70594
32.6009	100.113	-0.70616
32.6249	100.115	-0.7069
32.715	100.115	-0.70597
32.7773	100.118	-0.70538
32.8441	100.12	-0.70484
32.8847	100.118	-0.70558
32.8681	100.115	-0.70588
32.8291	100.115	-0.70612
32.8328	100.115	-0.70704
32.8298	100.115	-0.70817
32.7638	100.115	-0.70883
32.724	100.115	-0.70916
32.7293	100.115	-0.7089
32.8073	100.115	-0.70905
32.9275	100.118	-0.70798
32.9844	100.118	-0.70862
33.0273	100.118	-0.70827
32.9859	100.118	-0.70885
32.8967	100.115	-0.70967
32.9184	100.115	-0.71019
32.9162	100.118	-0.71013
32.9342	100.12	-0.71032
32.8869	100.118	-0.71188
32.8614	100.122	-0.71165
32.9875	100.122	-0.7104
33.0948	100.122	-0.70942
33.1466	100.122	-0.70919
33.1234	100.122	-0.71065
33.0468	100.122	-0.71138
32.9597	100.118	-0.71204
32.9124	100.118	-0.71236
32.9072	100.118	-0.71252
32.8914	100.118	-0.71358
32.8816	100.115	-0.71342
32.9784	100.118	-0.71254
33.0791	100.118	-0.71177
33.1226	100.12	-0.71146
33.124	100.122	-0.71144
33.1024	100.122	-0.71266
33.0806	100.12	-0.71293
33.1084	100.118	-0.71236
33.1654	100.115	-0.71304
33.1136	100.115	-0.71385
33.0235	100.115	-0.71544
33.0618	100.115	-0.71481
33.1653	100.115	-0.71382
33.2194	100.115	-0.7135
33.281	100.118	-0.71397
33.3096	100.118	-0.71379
33.2427	100.118	-0.71451
33.1984	100.118	-0.71478
33.2149	100.115	-0.71465
33.1819	100.115	-0.71512
33.0768	100.115	-0.71716
32.9972	100.115	-0.71757
33.0903	100.115	-0.71643
33.2487	100.115	-0.71513
33.29	100.118	-0.71489
33.2697	100.118	-0.71519
33.2525	100.118	-0.7154
33.2742	100.118	-0.71509
33.2217	100.115	-0.71563
33.1324	100.115	-0.71654
33.1061	100.115	-0.71669
33.013	100.113	-0.71769
32.9627	100.111	-0.71881
33.1016	100.111	-0.71728
33.2382	100.111	-0.71625
33.3021	100.109	-0.71577
33.3103	100.109	-0.71574
33.2772	100.111	-0.71616
33.2442	100.115	-0.7175
33.2194	100.113	-0.71765
33.224	100.111	-0.71754
33.1886	100.111	-0.71796
33.1226	100.111	-0.71857
33.1728	100.111	-0.71776
33.3035	100.111	-0.71758
33.3553	100.109	-0.7173
33.3898	100.109	-0.71697
33.4739	100.107	-0.71631
33.4266	100.111	-0.71688
33.332	100.111	-0.71757
33.347	100.109	-0.71842
33.338	100.107	-0.71865
33.2464	100.104	-0.71963
33.1616	100.102	-0.72109
33.272	100.1	-0.71969
33.4003	100.1	-0.7189
33.4251	100.1	-0.71965
33.51	100.104	-0.7188
33.5219	100.104	-0.71896
33.4642	100.104	-0.71954
33.4446	100.104	-0.71969
33.3966	100.102	-0.72001
33.356	100.102	-0.7215
33.305	100.1	-0.72194
33.3013	100.1	-0.72166
33.4221	100.1	-0.72049
33.5474	100.102	-0.71922
33.6661	100.102	-0.71946
33.6518	100.102	-0.72003
33.5414	100.102	-0.72085
33.5063	100.102	-0.72101
33.4904	100.104	-0.72116
33.4732	100.104	-0.7224
33.4101	100.107	-0.72301
33.3726	100.104	-0.72411
33.4612	100.104	-0.72319
33.5549	100.102	-0.72346
33.609	100.102	-0.72298
33.6579	100.102	-0.72358
33.6586	100.102	-0.72377
33.603	100.102	-0.72428
33.5594	100.104	-0.72454
33.5534	100.104	-0.72461
33.5227	100.107	-0.72494
33.4822	100.107	-0.72628
33.5061	100.104	-0.7259
33.5985	100.104	-0.72473
33.7022	100.104	-0.72409
33.7629	100.104	-0.72486
33.7441	100.104	-0.7249
33.6684	100.107	-0.72673
33.6451	100.107	-0.72674
33.6631	100.111	-0.72658
33.6233	100.111	-0.72707
33.5775	100.111	-0.72854
33.4626	100.109	-0.72973
33.4446	100.107	-0.72938
33.5985	100.107	-0.72777
33.7043	100.107	-0.72807
33.7471	100.104	-0.72773
33.7584	100.104	-0.72882
33.7028	100.102	-0.72936
33.6255	100.102	-0.73009
33.6128	100.102	-0.73005
33.5895	100.104	-0.73032
33.504	100.104	-0.73235
33.4274	100.102	-0.73254
33.5181	100.1	-0.73058
33.6706	100.1	-0.73039
33.7636	100.1	-0.72957
33.7644	100.098	-0.72976
33.7036	100.098	-0.73036
33.6451	100.096	-0.7319
33.6068	100.096	-0.73219
33.5955	100.098	-0.73227
33.564	100.1	-0.73257
33.5174	100.102	-0.73301
33.5407	100.102	-0.73353
33.7022	100.102	-0.73181
33.8312	100.102	-0.73089
33.883	100.102	-0.7305
33.9378	100.1	-0.73099
33.9235	100.1	-0.73136
33.8912	100.1	-0.73262
33.8792	100.1	-0.73263
33.8628	100.1	-0.73294
33.9077	100.102	-0.73242
33.8807	100.104	-0.73261
33.9183	100.102	-0.73205
34.0535	100.102	-0.73174
34.1405	100.1	-0.73123
34.1855	100.098	-0.73081
34.1472	100.098	-0.73237
34.0932	100.098	-0.73284
34.0602	100.098	-0.73305
34.0309	100.096	-0.73439
34.0174	100.096	-0.73443
34.0106	100.096	-0.73457
33.9858	100.096	-0.73465
34.0992	100.098	-0.7332
34.2381	100.098	-0.73216
34.2426	100.096	-0.7325
34.2314	100.096	-0.73253
34.2246	100.096	-0.73265
34.196	100.096	-0.73388
34.1923	100.096	-0.7338
34.2486	100.094	-0.73427
34.2448	100.094	-0.73436
34.1623	100.096	-0.73523
34.187	100.098	-0.73572
34.2778	100.098	-0.7348
34.3657	100.098	-0.73419
34.4002	100.096	-0.73501
34.3875	100.094	-0.73504
34.3529	100.094	-0.7365
34.2853	100.094	-0.73715
34.2989	100.094	-0.73678
34.3161	100.094	-0.73767
34.2808	100.096	-0.73811
34.2778	100.098	-0.73813
34.3417	100.1	-0.73727
34.4595	100.1	-0.73619
34.5361	100.098	-0.73562
34.5691	100.1	-0.7354
34.5443	100.1	-0.7358
34.4385	100.098	-0.73778
34.4482	100.098	-0.73838
34.5128	100.098	-0.73786
34.4474	100.1	-0.73978
34.3702	100.1	-0.74043
34.3965	100.102	-0.7397
34.5331	100.102	-0.73845
34.6247	100.102	-0.73788
34.6472	100.104	-0.73867
34.6449	100.102	-0.73881
34.6178	100.102	-0.73908
34.5451	100.1	-0.73982
34.5083	100.1	-0.74004
34.5428	100.098	-0.7406
34.5083	100.098	-0.74118
34.4145	100.096	-0.74199
34.4414	100.098	-0.74142
34.5639	100.1	-0.74028
34.6404	100.1	-0.74064
34.6764	100.1	-0.74043
34.6839	100.1	-0.7403
34.6907	100.1	-0.74032
34.6689	100.1	-0.74076
34.6284	100.1	-0.74105
34.6067	100.1	-0.74211
34.5563	100.1	-0.74262
34.5098	100.1	-0.74308
34.5811	100.102	-0.74309
34.708	100.104	-0.74191
34.7876	100.104	-0.74234
34.831	100.104	-0.74193
34.7928	100.104	-0.74269
34.729	100.104	-0.74322
34.6869	100.102	-0.74335
34.6637	100.1	-0.7437
34.6187	100.1	-0.74413
34.5413	100.102	-0.74487
34.5684	100.102	-0.74427
34.6614	100.102	-0.74338
34.7193	100.104	-0.74408
34.7816	100.107	-0.7432
34.8513	100.109	-0.74277
34.7786	100.107	-0.74507
34.6524	100.107	-0.74588
34.6531	100.104	-0.74554
34.6449	100.104	-0.74587
34.5676	100.104	-0.7467
34.4963	100.104	-0.74715
34.5594	100.104	-0.74732
34.6945	100.104	-0.746
34.7868	100.104	-0.74426
34.8055	100.104	-0.74434
34.7883	100.109	-0.74461
34.7515	100.107	-0.74493
34.708	100.107	-0.74628
34.6989	100.104	-0.74626
34.693	100.104	-0.74645
34.618	100.104	-0.74719
34.612	100.102	-0.74776
34.7897	100.102	-0.746
34.9647	100.102	-0.74491
34.9977	100.104	-0.7445
34.9692	100.104	-0.7457
34.9242	100.107	-0.74646
34.8769	100.107	-0.74672
34.8806	100.107	-0.74664
34.8543	100.104	-0.747
34.81	100.104	-0.74735
34.7763	100.104	-0.74765
34.8085	100.104	-0.74713
34.9182	100.102	-0.74699
35.0338	100.102	-0.74701
35.1186	100.102	-0.74643
35.0863	100.104	-0.747
34.9834	100.104	-0.74787
34.9467	100.104	-0.74799
34.9595	100.104	-0.74908
34.9084	100.104	-0.74957
34.8566	100.102	-0.74989
34.8258	100.1	-0.75118
34.9407	100.1	-0.74974
35.1104	100.102	-0.74819
35.1569	100.102	-0.74811
35.1517	100.104	-0.74922
35.1058	100.104	-0.74978
35.045	100.102	-0.75034
35.0067	100.104	-0.75043
35.015	100.102	-0.75051
34.9753	100.1	-0.75203
34.8693	100.098	-0.75293
34.8851	100.096	-0.75133
35.0668	100.094	-0.74954
35.1547	100.094	-0.74904
35.1636	100.094	-0.74903
35.1884	100.094	-0.74904
35.1179	100.096	-0.7497
35.0367	100.098	-0.75124
35.0562	100.1	-0.75104
35.0691	100.1	-0.75201
34.9834	100.1	-0.75284
34.9819	100.1	-0.75255
35.1059	100.1	-0.7524
35.1801	100.1	-0.75181
35.2477	100.098	-0.75112
35.3018	100.096	-0.75082
35.2837	100.096	-0.75114
35.2214	100.096	-0.75165
35.1981	100.096	-0.75179
35.1756	100.1	-0.75218
35.1344	100.104	-0.7525
35.0796	100.102	-0.75291
35.0743	100.1	-0.75373
35.1726	100.1	-0.7528
35.2492	100.1	-0.75224
35.2897	100.1	-0.7528
35.3416	100.096	-0.75245
35.3296	100.096	-0.75277
35.2567	100.098	-0.75338
35.2342	100.098	-0.75355
35.1861	100.1	-0.75379
35.1883	100.102	-0.75391
35.1171	100.102	-0.755
35.0578	100.102	-0.75581
35.1959	100.1	-0.75438
35.2958	100.1	-0.75485
35.3303	100.096	-0.75455
35.3281	100.098	-0.75478
35.2537	100.098	-0.75546
35.1906	100.1	-0.75585
35.1943	100.1	-0.75579
35.1741	100.104	-0.75708
35.1081	100.102	-0.75777
35.069	100.104	-0.75782
35.1705	100.104	-0.75676
35.2928	100.104	-0.75577
35.3378	100.104	-0.75643
35.3888	100.104	-0.75601
35.3985	100.102	-0.75604
35.3573	100.104	-0.75746
35.3723	100.104	-0.75699
35.4158	100.107	-0.7567
35.3752	100.107	-0.75747
35.3048	100.109	-0.757
35.3468	100.111	-0.75624
35.4579	100.111	-0.75514
35.5427	100.107	-0.75449
35.6313	100.104	-0.75368
35.6959	100.104	-0.75428
35.6395	100.104	-0.75506
35.5757	100.104	-0.75541
35.578	100.104	-0.75531
35.5644	100.104	-0.75558
35.5292	100.107	-0.75593
35.4744	100.107	-0.75635
35.5374	100.109	-0.75538
35.6996	100.107	-0.75497
35.7769	100.107	-0.75443
35.8159	100.104	-0.75414
35.8032	100.102	-0.75455
35.8017	100.1	-0.75541
35.8092	100.1	-0.7552
35.7618	100.1	-0.75476
35.7191	100.1	-0.7562
35.6313	100.102	-0.75619
35.575	100.1	-0.75724
35.6719	100.102	-0.7562
35.8332	100.1	-0.75487
35.9218	100.1	-0.75411
35.9278	100.102	-0.75424
35.9121	100.1	-0.75442
35.9218	100.1	-0.75422
35.9248	100.1	-0.75534
35.8813	100.1	-0.75574
35.8354	100.098	-0.75604
35.7957	100.098	-0.75646
35.8437	100.1	-0.75579
35.9495	100.102	-0.75484
36.0239	100.104	-0.75425
36.0336	100.104	-0.75422
36.0877	100.104	-0.75376
36.0682	100.1	-0.75508
35.948	100.1	-0.75722
35.933	100.1	-0.75712
35.9653	100.1	-0.75676
35.951	100.098	-0.75823
35.864	100.1	-0.75885
35.9503	100.1	-0.75765
36.102	100.102	-0.75542
36.15	100.104	-0.75515
36.1905	100.104	-0.75483
36.1875	100.1	-0.75499
36.1065	100.1	-0.75575
36.0727	100.1	-0.75587
36.0936	100.098	-0.75668
36.0592	100.096	-0.75718
35.9863	100.096	-0.75795
36.0036	100.098	-0.7573
36.1327	100.1	-0.75604
36.2206	100.1	-0.75435
36.2844	100.104	-0.75393
36.2903	100.102	-0.75412
36.2243	100.1	-0.75464
36.2033	100.098	-0.7548
36.1665	100.096	-0.75619
36.0712	100.096	-0.75716
36.0306	100.096	-0.75733
36.0487	100.098	-0.75799
36.105	100.098	-0.75747
36.2055	100.1	-0.75645
36.3076	100.1	-0.75653
36.3699	100.102	-0.75622
36.3699	100.1	-0.7563
36.3294	100.1	-0.75669
36.2948	100.098	-0.75792
36.2941	100.098	-0.75799
36.2401	100.096	-0.75961
36.1672	100.096	-0.76019
36.15	100.096	-0.76019
36.2581	100.098	-0.75877
36.3962	100.102	-0.7577
36.454	100.104	-0.75754
36.484	100.104	-0.75722
36.4292	100.107	-0.75892
36.3331	100.107	-0.75972
36.2874	100.104	-0.76108
36.2431	100.104	-0.7605
36.1807	100.1	-0.76199
36.1304	100.1	-0.76256
36.1838	100.102	-0.7617
36.3076	100.102	-0.76049
36.3744	100.1	-0.76118
36.3887	100.102	-0.76108
36.3864	100.104	-0.76104
36.3241	100.104	-0.7618
36.2424	100.104	-0.76362
36.2236	100.102	-0.76352
36.2033	100.1	-0.7638
36.1635	100.1	-0.76426
36.1808	100.104	-0.7647
36.2694	100.104	-0.76379
36.3752	100.102	-0.76306
36.4285	100.102	-0.76269
36.4435	100.102	-0.76257
36.4548	100.102	-0.76257
36.4007	100.104	-0.76308
36.3699	100.104	-0.76319
36.3774	100.102	-0.76316
36.3624	100.1	-0.76338
36.3091	100.102	-0.76397
36.2866	100.102	-0.76484
36.3609	100.102	-0.76411
36.4518	100.1	-0.76334
36.5373	100.1	-0.76356
36.5554	100.1	-0.7636
36.4907	100.104	-0.76531
36.4405	100.102	-0.76577
36.4435	100.1	-0.7655
36.4413	100.1	-0.76561
36.4562	100.1	-0.76562
36.406	100.1	-0.76596
36.403	100.098	-0.76573
36.5095	100.096	-0.76575
36.5801	100.096	-0.76622
36.6094	100.094	-0.76615
36.5809	100.096	-0.76651
36.535	100.096	-0.76673
36.5148	100.096	-0.76694
36.5133	100.096	-0.76694
36.517	100.096	-0.76692
36.4855	100.096	-0.76826
36.478	100.094	-0.76816
36.5689	100.094	-0.76726
36.6559	100.094	-0.76649
36.7175	100.094	-0.76597
36.707	100.094	-0.76726
36.6536	100.096	-0.76788
36.6237	100.1	-0.76803
36.5749	100.102	-0.7685
36.6011	100.104	-0.76815
36.6267	100.104	-0.76799
36.526	100.102	-0.76897
36.5223	100.1	-0.76961
36.6544	100.1	-0.76837
36.7535	100.098	-0.76765
36.7731	100.098	-0.76861
36.7858	100.098	-0.76764
36.7062	100.098	-0.76937
36.6275	100.1	-0.76989
36.6462	100.1	-0.7697
36.6671	100.104	-0.7696
36.6319	100.104	-0.77011
36.5493	100.102	-0.7705
36.6627	100.098	-0.7692
36.8211	100.098	-0.76915
36.8286	100.098	-0.77006
36.8271	100.096	-0.77015
36.7986	100.096	-0.77054
36.7332	100.096	-0.77081
36.7272	100.094	-0.77106
36.7205	100.094	-0.77245
36.6544	100.096	-0.77276
36.5869	100.096	-0.77242
36.5734	100.094	-0.77231
36.6702	100.091	-0.77126
36.7573	100.089	-0.77161
36.7941	100.089	-0.7713
36.8038	100.087	-0.77133
36.7896	100.087	-0.77156
36.7655	100.085	-0.77176
36.74	100.087	-0.77291
36.6844	100.087	-0.77358
36.5914	100.089	-0.77465
36.5058	100.085	-0.77503
36.5944	100.085	-0.77372
36.7903	100.085	-0.77308
36.8698	100.083	-0.77267
36.8953	100.083	-0.77352
36.8878	100.083	-0.7736
36.8308	100.083	-0.77525
36.7836	100.085	-0.77562
36.7813	100.085	-0.7755
36.7791	100.087	-0.77562
36.7197	100.087	-0.77727
36.6687	100.089	-0.77735
36.8069	100.089	-0.77588
37.0207	100.089	-0.77416
37.0913	100.087	-0.77365
37.08	100.087	-0.77381
37.0755	100.085	-0.77396
37.0335	100.087	-0.77538
37.017	100.087	-0.77535
37.0643	100.089	-0.77484
37.08	100.089	-0.77502
36.9975	100.089	-0.77584
36.9705	100.091	-0.77558
37.1191	100.089	-0.77419
37.2362	100.089	-0.77325
37.3143	100.087	-0.77349
37.3563	100.087	-0.7734
37.3045	100.083	-0.77406
37.2497	100.083	-0.77438
37.2234	100.081	-0.7746
37.2346	100.078	-0.77441
37.1897	100.078	-0.7761
37.1086	100.083	-0.7767
37.1762	100.083	-0.77561
37.297	100.083	-0.77462
37.3789	100.083	-0.77402
37.4178	100.081	-0.7748
37.408	100.078	-0.77512
37.3263	100.076	-0.7758
37.2722	100.076	-0.776
37.3045	100.076	-0.77577
37.321	100.076	-0.77579
37.2737	100.078	-0.77631
37.2377	100.078	-0.77712
37.3721	100.081	-0.77591
37.5154	100.083	-0.7738
37.5799	100.081	-0.77312
37.5972	100.078	-0.77423
37.514	100.078	-0.77525
37.4358	100.078	-0.7758
37.4201	100.081	-0.77577
37.3871	100.083	-0.77715
37.3683	100.083	-0.77725
37.3803	100.083	-0.77823
37.4155	100.085	-0.77763
37.5162	100.085	-0.77756
37.6153	100.085	-0.77696
37.6528	100.089	-0.77669
37.6445	100.087	-0.77779
37.6062	100.085	-0.77814
37.6032	100.085	-0.77812
37.6385	100.085	-0.77885
37.6002	100.087	-0.77931
37.5004	100.085	-0.78029
37.4298	100.087	-0.78168
37.5612	100.087	-0.78021
37.7016	100.087	-0.77903
37.7294	100.087	-0.77892
37.7518	100.087	-0.77771
37.6873	100.085	-0.77853
37.6325	100.083	-0.77908
37.6168	100.081	-0.77903
37.613	100.081	-0.77898
37.574	100.081	-0.78056
37.4952	100.078	-0.78135
37.517	100.078	-0.78069
37.6543	100.078	-0.77931
37.7399	100.078	-0.7788
37.7542	100.078	-0.77877
37.7474	100.078	-0.77981
37.7174	100.078	-0.78018
37.6948	100.078	-0.77952
37.658	100.076	-0.78065
37.6618	100.074	-0.78054
37.6438	100.072	-0.78183
37.622	100.074	-0.78187
37.7781	100.074	-0.78023
37.9125	100.074	-0.77912
37.9515	100.076	-0.77898
37.9658	100.078	-0.77891
37.9276	100.076	-0.77934
37.8465	100.076	-0.7811
37.8405	100.074	-0.781
37.8134	100.074	-0.78134
37.7294	100.074	-0.78317
37.6566	100.074	-0.78385
37.6273	100.072	-0.78383
37.7392	100.072	-0.78356
37.8269	100.074	-0.78308
37.8675	100.074	-0.78272
37.9006	100.074	-0.78241
37.8412	100.076	-0.78418
37.7593	100.076	-0.78491
37.7211	100.074	-0.78614
37.7384	100.074	-0.78563
37.7625	100.072	-0.78681
37.6738	100.07	-0.78802
37.6791	100.07	-0.78715
37.8194	100.07	-0.78583
37.8975	100.072	-0.78537
37.9387	100.072	-0.78611
37.9613	100.072	-0.7859
37.9628	100.072	-0.7859
37.9058	100.07	-0.78658
37.8209	100.067	-0.78727
37.8066	100.065	-0.7873
37.8037	100.063	-0.78748
37.767	100.063	-0.78869
37.8232	100.061	-0.7879
37.9404	100.061	-0.78687
38.0108	100.061	-0.78636
38.0424	100.063	-0.78606
38.0446	100.061	-0.78626
37.9808	100.063	-0.78704
37.9815	100.063	-0.78646
38.0416	100.061	-0.78706
38.0311	100.061	-0.78658
37.9065	100.061	-0.78861
37.848	100.061	-0.78884
37.9898	100.061	-0.7873
38.101	100.061	-0.78646
38.1153	100.061	-0.78653
38.098	100.061	-0.78777
38.0784	100.065	-0.7879
38.0784	100.067	-0.78788
38.0634	100.067	-0.78806
38.0191	100.065	-0.7895
37.9455	100.065	-0.79029
37.8705	100.063	-0.79085
37.974	100.063	-0.78944
38.1257	100.063	-0.78909
38.1873	100.065	-0.78881
38.2278	100.067	-0.78941
38.2053	100.067	-0.7899
38.1797	100.07	-0.7901
38.1444	100.067	-0.79125
38.104	100.07	-0.79165
38.0912	100.072	-0.7918
38.0499	100.07	-0.79234
38.0379	100.067	-0.79214
38.1092	100.067	-0.79125
38.2203	100.065	-0.79037
38.2894	100.067	-0.78995
38.2916	100.067	-0.78996
38.2691	100.067	-0.79121
38.23	100.067	-0.79158
38.1797	100.07	-0.792
38.1873	100.072	-0.7919
38.1895	100.067	-0.79195
38.0935	100.067	-0.79292
38.089	100.067	-0.79253
38.2263	100.067	-0.79217
38.3396	100.067	-0.79141
38.3952	100.067	-0.79091
38.447	100.065	-0.79056
38.3884	100.065	-0.7923
38.3036	100.067	-0.79187
38.2924	100.07	-0.79294
38.2331	100.072	-0.79263
38.1369	100.072	-0.79365
38.0138	100.072	-0.79461
38.0867	100.072	-0.79442
38.2593	100.072	-0.79294
38.3156	100.072	-0.79268
38.3644	100.072	-0.79323
38.3659	100.072	-0.7933
38.2992	100.072	-0.79403
38.2436	100.074	-0.79446
38.2128	100.074	-0.79469
38.2	100.074	-0.79487
38.1392	100.076	-0.79642
38.1228	100.074	-0.79633
38.2218	100.074	-0.79531
38.3178	100.072	-0.79444
38.4335	100.072	-0.79353
38.4493	100.072	-0.79372
38.3178	100.072	-0.79496
38.2436	100.072	-0.79537
38.2699	100.074	-0.79507
38.2841	100.074	-0.79509
38.2286	100.076	-0.79564
38.1805	100.076	-0.79602
38.2353	100.076	-0.79617
38.3569	100.074	-0.795
38.4771	100.074	-0.79415
38.5543	100.074	-0.79344
38.5761	100.072	-0.79431
38.5603	100.072	-0.79461
38.5446	100.07	-0.79457
38.5521	100.072	-0.79463
38.531	100.072	-0.79494
38.522	100.074	-0.79495
38.5355	100.074	-0.79558
38.6527	100.074	-0.79418
38.7916	100.072	-0.79223
38.8261	100.072	-0.79226
38.8081	100.07	-0.79233
38.7405	100.07	-0.79305
38.6977	100.072	-0.79334
38.7202	100.072	-0.79307
38.7157	100.072	-0.79323
38.6572	100.072	-0.79478
38.6047	100.072	-0.79517
38.6692	100.072	-0.79426
38.8028	100.072	-0.79311
38.8779	100.072	-0.7925
38.9371	100.067	-0.79302
38.9319	100.067	-0.7933
38.8546	100.065	-0.79395
38.8329	100.065	-0.79517
38.8479	100.067	-0.795
38.8164	100.065	-0.79519
38.7607	100.067	-0.79602
38.748	100.067	-0.79571
38.8464	100.07	-0.79348
38.9619	100.072	-0.79279
39.0295	100.072	-0.79217
39.0715	100.07	-0.7918
39.07	100.067	-0.79211
38.9649	100.067	-0.79314
38.9229	100.067	-0.79325
38.9552	100.067	-0.79294
38.9191	100.067	-0.79238
38.8636	100.067	-0.794
38.8419	100.067	-0.79376
38.986	100.07	-0.79131
39.1338	100.07	-0.79018
39.1849	100.07	-0.78979
39.2074	100.07	-0.78972
39.1481	100.067	-0.79042
39.088	100.067	-0.79188
39.076	100.067	-0.79176
39.0767	100.067	-0.79194
39.1105	100.067	-0.79172
39.0506	100.07	-0.79223
39.0265	100.072	-0.79213
39.1444	100.072	-0.7909
39.227	100.074	-0.79145
39.2292	100.072	-0.79059
39.1969	100.07	-0.79087
39.1669	100.067	-0.79215
39.1278	100.067	-0.79148
39.1143	100.067	-0.79253
39.1436	100.067	-0.79224
39.1008	100.067	-0.79291
39.0062	100.063	-0.79364
39.0768	100.067	-0.79255
39.1811	100.067	-0.79171
39.245	100.067	-0.79125
39.311	100.067	-0.79064
39.2907	100.065	-0.79115
39.2172	100.065	-0.79175
39.2037	100.065	-0.79153
39.2547	100.063	-0.79037
39.2277	100.063	-0.79084
39.0948	100.061	-0.79187
39.0588	100.063	-0.79175
39.2375	100.063	-0.79003
39.3823	100.065	-0.78899
39.4109	100.063	-0.78875
39.4295	100.063	-0.7887
39.3523	100.063	-0.78975
39.2411	100.061	-0.79052
39.2577	100.061	-0.79014
39.2974	100.061	-0.7899
39.2599	100.061	-0.79034
39.1947	100.061	-0.7909
39.2441	100.061	-0.7911
39.3748	100.061	-0.78888
39.4551	100.063	-0.78838
39.4626	100.065	-0.78851
39.4034	100.067	-0.78907
39.3696	100.067	-0.78915
39.3726	100.065	-0.78829
39.3267	100.065	-0.78892
39.2824	100.065	-0.79005
39.236	100.065	-0.79057
39.1812	100.065	-0.79098
39.287	100.065	-0.78964
39.4207	100.065	-0.78855
39.4431	100.065	-0.78855
39.4521	100.067	-0.78941
39.4491	100.072	-0.78973
39.4124	100.072	-0.78898
[truncated: 90,744 more rows]

## Sheet: Figure 2e
22.1077	99.86
22.2938	99.862
22.3435	99.864
22.3054	99.864
22.3062	99.864
22.2752	99.864
22.2496	99.864
22.2666	99.866
22.2698	99.868
22.1992	99.87
22.2047	99.872
22.338	99.874
22.4125	99.874
22.4769	99.874
22.5188	99.876
22.4823	99.876
22.4241	99.876
22.4032	99.88
22.4117	99.88
22.39	99.88
22.3722	99.88
22.4606	99.884
22.577	99.886
22.6459	99.888
22.7011	99.886
22.7243	99.886
22.6677	99.886
22.6118	99.886
22.584	99.888
22.5482	99.89
22.5032	99.892
22.4839	99.894
22.5909	99.896
22.715	99.898
22.7855	99.896
22.8383	99.898
22.8298	99.898
22.7531	99.896
22.7235	99.898
22.7306	99.9
22.7383	99.9
22.6918	99.9
22.6979	99.9
22.8407	99.904
22.9377	99.906
23.016	99.906
23.019	99.906
22.9237	99.906
22.8639	99.906
22.8624	99.906
22.8655	99.906
22.8484	99.908
22.8026	99.908
22.843	99.91
22.9322	99.91
23.0152	99.912
23.0516	99.914
23.0121	99.914
22.9857	99.914
22.9663	99.914
22.9655	99.914
22.9772	99.914
22.9214	99.914
22.9206	99.916
23.0478	99.916
23.14	99.916
23.1889	99.916
23.2262	99.916
23.1874	99.918
23.123	99.916
23.1145	99.916
23.1369	99.916
23.1044	99.916
23.002	99.916
23.0346	99.916
23.1587	99.916
23.2153	99.916
23.2107	99.916
23.1719	99.92
23.1044	99.92
23.0811	99.918
23.0819	99.918
23.0641	99.918
23.0578	99.918
23.0284	99.92
23.0889	99.916
23.192	99.916
23.2766	99.918
23.3294	99.92
23.2906	99.922
23.2114	99.922
23.1874	99.922
23.1874	99.92
23.185	99.916
23.1393	99.916
23.1378	99.916
23.2665	99.914
23.3479	99.914
23.3797	99.916
23.4185	99.916
23.4193	99.92
23.3572	99.922
23.3185	99.92
23.3316	99.92
23.296	99.916
23.1951	99.916
23.2456	99.916
23.4131	99.916
23.4892	99.914
23.524	99.916
23.5171	99.916
23.4333	99.918
23.4007	99.918
23.431	99.918
23.4053	99.916
23.3409	99.914
23.327	99.914
23.4465	99.914
23.5379	99.914
23.5907	99.914
23.6645	99.914
23.6031	99.916
23.5217	99.918
23.4861	99.922
23.4643	99.92
23.476	99.92
23.4216	99.918
23.4146	99.916
23.5387	99.916
23.6621	99.918
23.7194	99.918
23.6962	99.92
23.6482	99.92
23.6559	99.922
23.6544	99.924
23.6163	99.926
23.5465	99.924
23.5078	99.924
23.6039	99.924
23.766	99.924
23.8561	99.924
23.8266	99.924
23.7994	99.924
23.7598	99.924
23.7218	99.926
23.6962	99.926
23.6815	99.928
23.6474	99.928
23.6078	99.926
23.7265	99.928
23.8374	99.926
23.8638	99.926
23.8948	99.926
23.8366	99.926
23.7497	99.926
23.7288	99.928
23.6931	99.93
23.6373	99.934
23.5737	99.934
23.6621	99.934
23.8056	99.934
23.8545	99.934
23.9033	99.934
23.901	99.934
23.8444	99.932
23.7521	99.932
23.7272	99.934
23.7528	99.936
23.7008	99.938
23.6505	99.938
23.7459	99.936
23.8677	99.936
23.9398	99.936
23.9763	99.936
23.9615	99.936
23.9414	99.934
23.9312	99.934
23.9553	99.936
24.0065	99.94
24.0554	99.942
24.0965	99.942
24.1539	99.94
24.2517	99.94
24.34	99.94
24.3424	99.936
24.271	99.936
24.2508	99.936
24.2679	99.934
24.2517	99.936
24.2067	99.936
24.1337	99.938
24.1888	99.94
24.3346	99.938
24.4216	99.936
24.4641	99.936
24.4641	99.934
24.3765	99.934
24.3105	99.934
24.354	99.932
24.3952	99.932
24.3214	99.934
24.2492	99.934
24.368	99.934
24.5161	99.936
24.5572	99.934
24.5479	99.932
24.5425	99.932
24.5122	99.93
24.4905	99.93
24.4882	99.93
24.4587	99.928
24.4068	99.93
24.4672	99.932
24.6147	99.932
24.7046	99.932
24.7574	99.93
24.7667	99.93
24.6899	99.93
24.6705	99.93
24.6945	99.93
24.6309	99.93
24.5875	99.928
24.5456	99.93
24.6147	99.928
24.7721	99.93
24.883	99.93
24.9032	99.93
24.8473	99.928
24.8194	99.926
24.7915	99.926
24.7543	99.926
24.7271	99.926
24.6658	99.926
24.7023	99.926
24.807	99.926
24.8457	99.926
24.904	99.928
24.9303	99.928
24.9304	99.926
24.8845	99.926
24.8279	99.926
24.8365	99.926
24.8024	99.924
24.7403	99.924
24.7923	99.924
24.9187	99.926
24.9855	99.926
24.9971	99.928
25.0412	99.926
25.0234	99.926
24.9901	99.926
24.9793	99.926
24.935	99.924
24.8954	99.924
24.8691	99.924
24.9528	99.922
25.0576	99.924
25.0971	99.926
25.174	99.928
25.1452	99.93
25.0327	99.928
25.0149	99.926
24.9877	99.926
24.9133	99.926
24.8077	99.926
24.845	99.926
24.9715	99.926
25.0343	99.924
25.1049	99.926
25.1227	99.928
25.056	99.928
25.0002	99.928
24.9861	99.928
24.9901	99.926
24.9661	99.924
24.9218	99.926
24.9653	99.926
25.1033	99.924
25.2344	99.926
25.2623	99.926
25.2313	99.924
25.1724	99.926
25.1204	99.924
25.0932	99.924
25.0754	99.924
25.0537	99.924
25.0071	99.922
25.1103	99.922
25.2755	99.922
25.3423	99.922
25.3639	99.92
25.3244	99.922
25.2639	99.924
25.2546	99.924
25.2259	99.924
25.1654	99.92
25.1134	99.92
25.2313	99.92
25.4113	99.92
25.457	99.92
25.4617	99.92
25.4175	99.92
25.3299	99.92
25.2794	99.92
25.2988	99.92
25.3298	99.92
25.2825	99.92
25.2227	99.916
25.305	99.916
25.4136	99.916
25.4431	99.916
25.4741	99.916
25.485	99.916
25.4423	99.916
25.4043	99.916
25.3524	99.918
25.3267	99.918
25.3423	99.918
25.3477	99.918
25.4112	99.918
25.5051	99.918
25.5454	99.916
25.5904	99.916
25.5478	99.916
25.4796	99.918
25.4888	99.92
25.4609	99.92
25.4066	99.92
25.3608	99.92
25.4229	99.918
25.5516	99.916
25.6254	99.916
25.6742	99.916
25.6634	99.916
25.5741	99.916
25.5214	99.918
25.4958	99.916
25.5098	99.92
25.4795	99.92
25.4267	99.918
25.5339	99.916
25.6393	99.916
25.6517	99.916
25.6315	99.918
25.6075	99.92
25.5632	99.92
25.5269	99.92
25.5222	99.92
25.4858	99.924
25.4104	99.924
25.4664	99.924
25.5966	99.924
25.6572	99.92
25.7006	99.92
25.7456	99.922
25.689	99.922
25.63	99.92
25.696	99.922
25.6781	99.924
25.5951	99.926
25.571	99.926
25.6556	99.926
25.81	99.926
25.9154	99.926
25.9604	99.926
25.9464	99.926
25.9356	99.926
25.9581	99.926
25.9868	99.926
25.9534	99.928
25.8728	99.93
25.8813	99.93
26.0062	99.932
26.1132	99.93
26.159	99.93
26.1799	99.928
26.1838	99.928
26.1543	99.93
26.0892	99.93
26.0729	99.93
26.0706	99.93
25.9845	99.93
25.9876	99.932
26.1148	99.93
26.2203	99.93
26.2513	99.93
26.2669	99.926
26.235	99.926
26.1877	99.926
26.1939	99.926
26.1955	99.926
26.1637	99.926
26.1264	99.928
26.2063	99.93
26.3056	99.93
26.3777	99.93
26.4088	99.93
26.4166	99.926
26.4034	99.926
26.3614	99.924
26.3692	99.926
26.3669	99.926
26.311	99.928
26.3141	99.93
26.4344	99.93
26.553	99.93
26.6151	99.93
26.6027	99.928
26.5243	99.928
26.4646	99.926
26.4701	99.926
26.4708	99.928
26.4297	99.926
26.3754	99.928
26.4538	99.926
26.5926	99.928
26.6477	99.93
26.7167	99.93
26.7415	99.93
26.6701	99.928
26.6159	99.926
26.5857	99.926
26.5554	99.926
26.4902	99.926
26.4677	99.926
26.5678	99.926
26.6965	99.926
26.778	99.928
26.771	99.93
26.7128	99.928
26.6709	99.93
26.6864	99.928
26.6958	99.926
26.6361	99.926
26.5531	99.926
26.6136	99.926
26.806	99.928
26.8943	99.93
26.8858	99.93
26.8773	99.93
26.8052	99.93
26.7951	99.928
26.7966	99.926
26.733	99.926
26.6408	99.926
26.5592	99.928
26.6942	99.926
26.8401	99.928
26.8479	99.93
26.8695	99.93
26.861	99.93
26.8168	99.93
26.7819	99.928
26.7136	99.928
26.6648	99.928
26.5701	99.928
26.6105	99.93
26.771	99.93
26.8324	99.928
26.8873	99.93
26.8928	99.93
26.8346	99.932
26.7827	99.934
26.778	99.934
26.7602	99.934
26.7454	99.93
26.7447	99.928
26.8416	99.928
26.9471	99.93
26.9844	99.93
27.0433	99.93
27.0883	99.932
27.0432	99.932
26.9564	99.934
26.9456	99.932
26.9347	99.93
26.8835	99.93
26.8463	99.93
26.9316	99.93
27.0704	99.93
27.1426	99.93
27.162	99.934
27.0882	99.936
27.0092	99.936
26.9945	99.936
26.9813	99.936
26.9626	99.936
26.9114	99.934
26.9642	99.934
27.1092	99.934
27.1837	99.934
27.2356	99.934
27.2651	99.934
27.2039	99.936
27.1076	99.938
27.0712	99.936
27.103	99.938
27.0495	99.938
26.9782	99.936
27.0812	99.936
27.2023	99.936
27.2317	99.936
27.2442	99.934
27.248	99.936
27.21	99.936
27.1744	99.938
27.1511	99.94
27.1488	99.94
27.0875	99.94
27.0642	99.94
27.2093	99.94
27.3233	99.94
27.359	99.94
27.3962	99.94
27.3334	99.94
27.2845	99.94
27.3086	99.944
27.2628	99.944
27.1845	99.944
27.1038	99.942
27.1449	99.94
27.2426	99.938
27.3218	99.936
27.3893	99.936
27.3652	99.934
27.3109	99.934
27.255	99.936
27.2488	99.936
27.2527	99.938
27.1736	99.94
27.1201	99.94
27.176	99.938
27.2814	99.936
27.3761	99.936
27.3955	99.936
27.3986	99.936
27.3668	99.934
27.2985	99.934
27.2566	99.936
27.2442	99.936
27.1954	99.936
27.1558	99.936
27.3008	99.936
27.4249	99.934
27.4466	99.934
27.5103	99.934
27.511	99.932
27.4691	99.932
27.4777	99.934
27.4854	99.934
27.5009	99.936
27.4459	99.936
27.4986	99.936
27.67	99.936
27.7608	99.934
27.864	99.932
27.8779	99.93
27.7778	99.93
27.7515	99.93
27.7578	99.93
27.7313	99.932
27.6638	99.934
27.6801	99.934
27.8104	99.934
27.902	99.934
27.9508	99.934
27.9841	99.932
27.9655	99.932
27.8996	99.932
27.8764	99.932
27.8803	99.932
27.8407	99.932
27.7476	99.932
27.7539	99.934
27.8919	99.934
28.0439	99.934
28.0943	99.932
28.0804	99.932
28.0532	99.932
28.0276	99.932
28.009	99.932
27.9764	99.934
27.943	99.936
27.9144	99.936
28.0229	99.94
28.1532	99.942
28.2006	99.942
28.2247	99.942
28.22	99.94
28.1665	99.94
28.1347	99.936
28.1184	99.936
28.1006	99.936
28.0904	99.936
28.1332	99.936
28.2596	99.938
28.3325	99.94
28.3704	99.94
28.3938	99.938
28.3619	99.936
28.2991	99.936
28.2254	99.936
28.1936	99.936
28.1742	99.936
28.1068	99.936
28.1726	99.94
28.3363	99.94
28.4085	99.94
28.4302	99.942
28.4294	99.942
28.3674	99.94
28.2991	99.94
28.2673	99.94
28.2394	99.94
28.2371	99.94
28.2471	99.94
28.3231	99.94
28.4318	99.942
28.5085	99.944
28.5667	99.946
28.5155	99.944
28.455	99.944
28.4558	99.944
28.4356	99.942
28.41	99.94
28.3665	99.94
28.3891	99.94
28.5131	99.94
28.6273	99.94
28.6637	99.942
28.642	99.942
28.5853	99.944
28.5155	99.944
28.4799	99.94
28.5163	99.94
28.5063	99.94
28.3837	99.94
28.3829	99.94
28.4907	99.94
28.5605	99.942
28.5783	99.944
28.5659	99.944
28.514	99.944
28.4581	99.944
28.4558	99.942
28.4481	99.94
28.3495	99.94
28.2976	99.94
28.469	99.94
28.6304	99.94
28.6629	99.94
28.6614	99.944
28.6148	99.944
28.5954	99.946
28.6397	99.946
28.604	99.944
28.5038	99.944
28.4581	99.944
28.514	99.944
28.6008	99.944
28.6598	99.946
28.7319	99.946
28.7521	99.948
28.6909	99.95
28.6404	99.952
28.6412	99.952
28.6645	99.95
28.6474	99.948
28.5985	99.948
28.6971	99.946
28.8196	99.944
28.8313	99.944
28.822	99.944
28.8072	99.944
28.8328	99.944
28.832	99.944
28.7684	99.94
28.742	99.938
28.6691	99.936
28.6529	99.936
28.7855	99.934
28.8724	99.936
28.8832	99.934
28.8708	99.934
28.8452	99.934
28.8204	99.936
28.8274	99.936
28.8188	99.938
28.787	99.94
28.7358	99.938
28.7816	99.936
28.9282	99.936
29.0011	99.934
29.0632	99.936
29.0887	99.934
29.0213	99.934
28.9709	99.934
28.9437	99.936
28.9219	99.936
28.8507	99.936
28.8056	99.934
28.9382	99.934
29.0724	99.932
29.1198	99.934
29.1368	99.934
29.0415	99.932
28.9639	99.932
28.9833	99.93
28.9638	99.932
28.9235	99.932
28.8808	99.93
28.8986	99.928
29.0151	99.926
29.1687	99.924
29.2098	99.924
29.1562	99.922
29.1011	99.922
29.0104	99.924
28.9522	99.924
28.932	99.924
28.8909	99.924
28.8576	99.922
28.9227	99.922
29.0546	99.918
29.143	99.918
29.1539	99.916
29.105	99.916
29.0205	99.916
29.0073	99.914
29.0275	99.912
28.9895	99.914
28.908	99.914
28.8963	99.914
29.0918	99.916
29.2687	99.914
29.3075	99.914
29.3556	99.912
29.3393	99.912
29.2982	99.912
29.3013	99.912
29.309	99.914
29.2788	99.914
29.1997	99.914
29.2663	99.916
29.4192	99.916
29.5006	99.914
29.5487	99.914
29.5247	99.912
29.4742	99.912
29.4572	99.91
29.4517	99.91
29.4603	99.912
29.4169	99.912
29.4123	99.91
29.4991	99.91
29.5735	99.912
29.6697	99.912
29.7016	99.912
29.6526	99.912
29.6069	99.91
29.6286	99.91
29.6231	99.908
29.5782	99.908
29.5076	99.908
29.482	99.91
29.6511	99.912
29.8046	99.91
29.8411	99.906
29.8582	99.906
29.8015	99.906
29.7458	99.906
29.7496	99.908
29.7256	99.908
29.6938	99.908
29.6278	99.91
29.7	99.912
29.8613	99.912
29.9242	99.91
29.9405	99.91
29.9086	99.91
29.8683	99.91
29.8147	99.91
29.7931	99.906
29.8334	99.906
29.8077	99.908
29.7908	99.908
29.9009	99.91
30.0249	99.91
30.0809	99.91
30.0793	99.91
30.0234	99.908
29.9575	99.906
29.9374	99.91
29.9482	99.91
29.9032	99.91
29.8086	99.91
29.8473	99.912
29.9839	99.914
30.0676	99.916
30.1289	99.918
30.1569	99.916
30.077	99.916
30.0195	99.916
30.0382	99.918
30.0304	99.918
29.9428	99.92
29.89	99.92
30.0552	99.92
30.2103	99.92
30.2422	99.92
30.2763	99.924
30.253	99.924
30.1824	99.92
30.1437	99.92
30.1344	99.916
30.1204	99.916
30.0576	99.916
30.0506	99.918
30.1026	99.92
30.1507	99.92
30.2259	99.92
30.2468	99.922
30.1917	99.922
30.1297	99.924
30.1018	99.922
30.0956	99.92
30.0242	99.92
29.9257	99.92
29.9808	99.92
30.1336	99.92
30.2251	99.92
30.2484	99.922
30.3151	99.922
30.2763	99.924
30.1546	99.924
30.1669	99.924
30.1847	99.922
30.1173	99.924
30.0529	99.924
30.1429	99.922
30.2515	99.922
30.329	99.924
30.3855	99.924
30.3569	99.926
30.2926	99.926
30.2228	99.924
30.2336	99.926
30.2895	99.924
30.2375	99.924
30.2608	99.924
30.4173	99.924
30.4796	99.924
30.5486	99.924
30.5666	99.924
30.5036	99.924
30.4575	99.924
30.4158	99.924
30.4189	99.92
30.3693	99.92
30.2957	99.918
30.329	99.916
30.3917	99.914
30.4909	99.914
30.5344	99.914
30.5066	99.916
30.4669	99.916
30.4329	99.916
30.4577	99.914
30.4445	99.912
30.3375	99.91
30.2639	99.91
30.3639	99.908
30.5854	99.908
30.6988	99.908
30.6552	99.908
30.5846	99.91
30.5344	99.912
30.5374	99.914
30.5254	99.914
30.5096	99.912
30.4666	99.912
30.4793	99.91
30.6056	99.91
30.6875	99.908
30.7219	99.906
30.7415	99.904
30.68	99.906
30.5981	99.904
30.5756	99.904
30.5568	99.906
30.5051	99.908
30.4695	99.906
30.5839	99.906
30.734	99.906
30.7415	99.904
30.7234	99.904
30.7279	99.902
30.6515	99.9
30.5763	99.902
30.5718	99.9
30.5231	99.9
30.4375	99.896
30.4648	99.896
30.6124	99.896
30.6823	99.894
30.6935	99.894
30.71	99.894
30.6522	99.894
30.5981	99.894
30.5921	99.896
30.5741	99.896
30.5658	99.896
30.5344	99.898
30.6026	99.898
30.7175	99.896
30.7843	99.894
30.8324	99.894
30.7955	99.894
30.7183	99.896
30.7198	99.896
30.7407	99.896
30.7475	99.896
30.743	99.898
30.7415	99.9
30.8572	99.9
30.9772	99.9
31.0471	99.898
31.0606	99.896
31.0268	99.896
30.987	99.896
30.9554	99.894
31.0328	99.894
31.0426	99.896
30.9201	99.898
30.9734	99.896
31.116	99.896
31.1792	99.896
31.1837	99.896
31.2204	99.894
31.249	99.89
31.1761	99.89
31.1012	99.89
31.0973	99.892
31.0891	99.894
31.0268	99.892
31.0741	99.892
31.2032	99.89
31.2969	99.89
31.3428	99.888
31.3338	99.886
31.2849	99.884
31.3293	99.886
31.3278	99.886
31.2385	99.886
31.1791	99.884
31.1701	99.884
31.2745	99.884
31.3751	99.884
31.4427	99.884
31.4607	99.884
31.4149	99.882
31.3931	99.882
31.4051	99.88
31.3848	99.884
31.33	99.884
31.2693	99.884
31.3285	99.884
31.4779	99.886
31.5515	99.886
31.5635	99.884
31.553	99.882
31.5552	99.882
31.5485	99.88
31.4951	99.88
31.4846	99.88
31.4607	99.88
31.4209	99.88
31.4801	99.88
31.61	99.882
31.7038	99.884
31.7346	99.884
31.7256	99.884
31.6544	99.884
31.577	99.882
31.5695	99.882
31.5349	99.884
31.4419	99.882
31.4464	99.88
31.5559	99.882
31.6881	99.884
31.7722	99.886
31.8075	99.886
31.7526	99.886
31.6843	99.886
31.6843	99.886
31.6544	99.884
31.583	99.884
31.5169	99.884
31.5883	99.884
31.6948	99.884
31.7497	99.886
31.8263	99.886
31.8278	99.884
31.7451	99.886
31.6851	99.884
31.6693	99.884
31.6528	99.884
31.5905	99.884
31.5432	99.884
31.6191	99.886
31.7737	99.886
31.8255	99.888
31.7654	99.892
31.7301	99.896
31.7173	99.894
31.7061	99.894
31.6559	99.892
31.6071	99.89
31.5665	99.89
31.5657	99.892
31.7001	99.892
31.8322	99.892
31.8607	99.894
31.845	99.894
31.8	99.896
31.7737	99.896
31.7699	99.894
31.7669	99.894
31.7263	99.892
31.7031	99.892
31.8727	99.892
31.9989	99.894
32.0124	99.894
32.0717	99.896
32.0679	99.896
32.0004	99.896
31.9831	99.896
31.9719	99.896
31.935	99.896
31.872	99.896
31.9005	99.894
32.0356	99.894
32.0919	99.894
32.113	99.894
32.1272	99.894
32.1009	99.894
32.0228	99.894
31.9809	99.896
31.9696	99.896
31.9516	99.894
31.9576	99.894
31.9974	99.894
32.0852	99.894
32.1603	99.894
32.1806	99.892
32.1385	99.892
32.0273	99.892
32.0213	99.894
32.0769	99.894
32.0499	99.894
31.9891	99.89
31.9268	99.89
32.0371	99.888
32.1776	99.886
32.2037	99.886
32.2391	99.888
32.209	99.89
32.1377	99.89
32.1242	99.892
32.1212	99.894
32.155	99.894
32.1257	99.892
32.0927	99.89
32.1933	99.888
32.2984	99.886
32.3682	99.888
32.3367	99.886
32.2646	99.886
32.2204	99.89
32.2008	99.892
32.2015	99.892
32.1363	99.892
32.0273	99.892
32.0829	99.89
32.23	99.89
32.2796	99.888
32.2916	99.89
32.2848	99.89
32.206	99.89
32.167	99.89
32.1873	99.89
32.1625	99.89
32.0393	99.89
31.9854	99.892
32.1332	99.89
32.2578	99.888
32.3172	99.888
32.3584	99.888
32.3014	99.888
32.2451	99.888
32.2225	99.888
32.1821	99.89
32.1896	99.89
32.1768	99.89
32.2105	99.89
32.3216	99.89
32.4184	99.888
32.495	99.888
32.5349	99.888
32.4995	99.886
32.477	99.886
32.5161	99.886
32.5296	99.886
32.4996	99.89
32.4538	99.892
32.5281	99.89
32.6542	99.89
32.7451	99.89
32.7758	99.886
32.7541	99.886
32.7068	99.886
32.6602	99.888
32.6549	99.888
32.6324	99.89
32.5702	99.89
32.6053	99.894
32.739	99.896
32.799	99.896
32.805	99.894
32.8441	99.894
32.8388	99.89
32.7983	99.89
32.7795	99.892
32.7548	99.89
32.7195	99.892
32.6715	99.892
32.7293	99.894
32.8464	99.896
32.9072	99.894
32.935	99.892
32.9522	99.892
32.9072	99.892
32.8719	99.89
32.8862	99.89
32.9132	99.89
32.8524	99.89
32.7735	99.892
32.8989	99.894
33.0348	99.894
33.1001	99.894
33.1422	99.894
33.1114	99.892
33.0535	99.894
33.0303	99.894
33.0715	99.894
33.0453	99.894
32.9402	99.894
32.9792	99.894
33.1008	99.896
33.1729	99.896
33.2269	99.896
33.2465	99.894
33.2081	99.894
33.1533	99.894
33.1264	99.894
33.0948	99.892
33.0235	99.892
32.9837	99.892
33.0701	99.894
33.1939	99.896
33.2787	99.896
33.3073	99.896
33.296	99.894
33.2284	99.894
33.1347	99.894
33.124	99.892
33.1407	99.89
33.0565	99.89
33.046	99.89
33.2224	99.89
33.3605	99.89
33.3958	99.892
33.3966	99.894
33.3605	99.894
33.3372	99.892
33.3261	99.89
33.2645	99.89
33.2007	99.888
33.1563	99.89
33.2434	99.888
33.3417	99.89
33.3681	99.89
33.3898	99.892
33.3725	99.894
33.3186	99.894
33.2825	99.894
33.2893	99.892
33.2187	99.89
33.1451	99.89
33.1279	99.89
33.2052	99.89
33.3147	99.888
33.3695	99.89
33.3966	99.89
33.3876	99.89
33.3305	99.888
33.284	99.886
33.2787	99.886
33.2848	99.884
33.236	99.882
33.2269	99.88
33.341	99.88
33.4334	99.878
33.4814	99.88
33.4904	99.88
33.4341	99.88
33.4206	99.878
33.3988	99.878
33.3621	99.876
33.3357	99.874
33.2592	99.872
33.3635	99.872
33.5166	99.872
33.5572	99.874
33.603	99.876
33.5775	99.876
33.4762	99.876
33.4529	99.876
33.5467	99.876
33.5587	99.876
33.4837	99.874
33.4447	99.874
33.5055	99.87
33.5925	99.872
33.6158	99.87
33.6706	99.872
33.684	99.874
33.585	99.874
33.5302	99.874
33.5512	99.872
33.5459	99.874
33.4476	99.872
33.4409	99.87
33.5865	99.87
33.6639	99.868
33.7246	99.87
33.7809	99.87
33.684	99.87
33.6383	99.872
33.6654	99.874
33.6541	99.874
33.6023	99.874
33.5204	99.872
33.6301	99.872
33.7644	99.87
33.8358	99.87
33.8972	99.87
33.841	99.87
33.7434	99.87
33.7261	99.87
33.7629	99.87
33.7561	99.87
33.6661	99.872
33.6473	99.87
33.7584	99.87
33.8417	99.87
33.8815	99.868
33.8747	99.866
33.8882	99.868
33.8598	99.868
33.7539	99.868
33.6923	99.87
33.6676	99.87
33.6113	99.87
33.6368	99.87
33.7516	99.87
33.8102	99.87
33.8357	99.87
33.8747	99.87
33.8252	99.87
33.7524	99.87
33.7239	99.87
33.6975	99.87
33.6624	99.874
33.6165	99.874
33.6893	99.874
33.7831	99.872
33.8343	99.868
33.9078	99.866
33.898	99.866
33.8238	99.866
33.7832	99.866
33.7914	99.868
33.7967	99.87
33.7426	99.87
33.7989	99.87
33.9325	99.872
34.0811	99.87
34.175	99.87
34.1938	99.868
34.2216	99.866
34.1953	99.868
34.1503	99.868
34.1405	99.868
34.0954	99.87
34.0137	99.87
34.0774	99.87
34.2313	99.87
34.3229	99.872
34.3492	99.87
34.3341	99.868
34.2665	99.868
34.2254	99.866
34.2095	99.866
34.2028	99.866
34.2126	99.866
34.196	99.868
34.2793	99.87
34.3875	99.87
34.4445	99.866
34.4752	99.866
34.4235	99.864
34.3695	99.864
34.3529	99.866
34.3552	99.866
34.3574	99.866
34.3079	99.866
34.386	99.866
34.488	99.868
34.5053	99.868
34.5902	99.87
34.6261	99.87
34.5699	99.868
34.4978	99.868
34.4677	99.868
34.4767	99.868
34.431	99.868
34.3777	99.87
34.4429	99.87
34.5826	99.868
34.7087	99.868
34.744	99.87
34.699	99.866
34.6472	99.866
34.6037	99.864
34.5999	99.864
34.6148	99.864
34.6029	99.864
34.6112	99.864
34.6787	99.864
34.759	99.864
34.7755	99.866
34.762	99.866
34.729	99.866
34.6824	99.864
34.6366	99.862
34.5984	99.862
34.5827	99.86
34.5271	99.86
34.5864	99.86
34.708	99.86
34.7696	99.86
34.831	99.862
34.8498	99.862
34.8138	99.86
34.7846	99.858
34.7673	99.858
34.7711	99.858
34.7523	99.86
34.732	99.858
34.8468	99.858
34.9512	99.858
34.9828	99.858
35	99.86
34.9834	99.86
34.9069	99.86
34.8544	99.86
34.8521	99.858
34.7989	99.856
34.7283	99.856
34.7868	99.856
34.9099	99.856
34.9685	99.858
34.9789	99.86
34.9911	99.86
34.9414	99.86
34.9069	99.86
34.9024	99.86
34.8378	99.86
34.7703	99.86
34.6869	99.86
34.7696	99.86
34.9272	99.86
34.9873	99.858
35.0165	99.858
34.9662	99.858
34.9091	99.86
34.9287	99.858
34.9355	99.856
34.8911	99.856
34.8175	99.858
34.8288	99.856
34.9753	99.858
35.0998	99.858
35.1404	99.858
35.1163	99.858
35.1178	99.86
35.0871	99.862
35.0165	99.86
35.0217	99.86
34.9834	99.86
34.8731	99.86
34.9249	99.86
35.0503	99.86
35.1013	99.86
35.1058	99.86
35.1103	99.858
35.1043	99.858
35.0661	99.86
35.051	99.86
35.048	99.858
35.0014	99.858
34.9505	99.856
35.0465	99.856
35.1381	99.856
35.1868	99.856
35.2958	99.856
35.2762	99.856
35.1711	99.856
35.1666	99.858
35.1562	99.858
35.1126	99.856
35.0367	99.856
35.0383	99.854
35.1577	99.854
35.2297	99.854
35.2957	99.856
35.3633	99.854
35.295	99.854
35.1921	99.854
35.1921	99.854
35.2447	99.856
35.2154	99.856
35.1013	99.854
35.1621	99.854
35.2867	99.852
35.3745	99.85
35.4571	99.852
35.3775	99.85
35.28	99.85
35.2822	99.85
35.2875	99.85
35.2372	99.85
35.1502	99.85
35.1419	99.848
35.2582	99.846
35.3288	99.848
35.3595	99.848
35.4083	99.85
35.3873	99.85
35.3018	99.85
35.2402	99.852
35.2229	99.852
35.2109	99.854
35.1703	99.85
35.2229	99.852
35.2973	99.85
35.334	99.85
35.4128	99.85
35.4075	99.848
35.3393	99.846
35.2905	99.846
35.289	99.848
35.3025	99.85
35.2154	99.85
35.1306	99.85
35.2357	99.85
35.3881	99.848
35.4714	99.846
35.5135	99.846
35.5337	99.848
35.5524	99.85
35.5832	99.85
35.6035	99.85
35.5907	99.85
35.5285	99.85
35.5779	99.85
35.7251	99.85
35.8467	99.852
35.9353	99.85
35.9181	99.848
35.8467	99.848
35.8032	99.848
35.7987	99.848
35.7558	99.848
35.7266	99.848
35.6373	99.848
35.6508	99.85
35.8047	99.85
35.9076	99.846
35.972	99.846
35.9796	99.844
35.9338	99.846
35.8475	99.846
35.8122	99.844
35.8137	99.844
35.7701	99.846
35.7423	99.846
35.8317	99.846
35.9713	99.846
36.06	99.846
36.0524	99.844
35.9991	99.844
35.9623	99.844
35.9443	99.844
35.957	99.842
35.9871	99.844
35.9151	99.846
35.9121	99.846
36.0772	99.848
36.1958	99.846
36.2476	99.846
36.2619	99.846
36.198	99.846
36.1124	99.844
36.1282	99.844
36.1109	99.846
36.0366	99.846
36.0194	99.846
36.1147	99.848
36.2213	99.848
36.2491	99.85
36.2694	99.85
36.2701	99.848
36.1905	99.848
36.162	99.848
36.2025	99.848
36.1905	99.848
36.1394	99.848
36.093	99.85
36.1958	99.85
36.3376	99.85
36.3632	99.854
36.3489	99.856
36.2777	99.854
36.2941	99.85
36.3392	99.85
36.2702	99.848
36.2288	99.848
36.198	99.85
36.2724	99.85
36.3842	99.85
36.4622	99.85
36.5208	99.852
36.4983	99.852
36.4548	99.852
36.4172	99.852
36.3954	99.85
36.3954	99.852
36.3451	99.852
36.2649	99.852
36.3324	99.854
36.4706	99.854
36.532	99.854
36.514	99.856
36.4945	99.854
36.4885	99.854
36.4278	99.854
36.3534	99.854
36.3263	99.852
36.2671	99.85
36.2273	99.85
36.3677	99.85
36.4599	99.85
36.4712	99.85
36.484	99.85
36.4525	99.85
36.4233	99.85
36.3894	99.85
36.3827	99.848
36.3819	99.846
36.3203	99.844
36.3474	99.844
36.487	99.844
36.5741	99.844
36.6409	99.844
36.6476	99.844
36.5906	99.844
36.5599	99.842
36.5478	99.84
36.5275	99.84
36.4631	99.836
36.427	99.836
36.4967	99.836
36.6117	99.836
36.6867	99.838
36.7085	99.838
36.7017	99.84
36.6589	99.84
36.5974	99.838
36.5914	99.836
36.5854	99.836
36.4915	99.834
36.49	99.834
36.6544	99.832
36.8061	99.832
36.8616	99.832
36.8241	99.832
36.7235	99.832
36.6521	99.834
36.6551	99.836
36.6859	99.836
36.6807	99.834
36.6536	99.832
36.6987	99.83
36.7821	99.83
36.8495	99.832
36.8893	99.83
36.8758	99.83
36.8143	99.832
36.7903	99.832
36.7821	99.832
36.7565	99.832
36.6777	99.832
36.707	99.83
36.8443	99.83
36.8758	99.83
36.9134	99.83
36.9337	99.828
36.9262	99.828
36.8856	99.83
36.8451	99.83
36.8323	99.83
36.758	99.832
36.6769	99.832
36.7423	99.83
36.8571	99.83
36.9479	99.828
36.9855	99.826
36.9607	99.826
36.9247	99.828
36.8781	99.828
36.8841	99.83
36.8608	99.83
36.8308	99.83
36.8053	99.83
36.8271	99.826
36.9247	99.824
37.0013	99.824
37.0349	99.824
36.9825	99.822
36.9126	99.822
36.8691	99.822
36.8308	99.824
36.7896	99.824
36.7295	99.822
36.7362	99.82
36.8503	99.818
36.9509	99.816
36.9614	99.814
36.9517	99.814
36.9141	99.814
36.8758	99.812
36.8999	99.812
36.972	99.814
36.9645	99.816
36.8916	99.818
36.957	99.816
37.0988	99.816
37.2054	99.814
37.2602	99.81
37.2579	99.81
37.1874	99.812
37.1686	99.812
37.1874	99.81
37.1761	99.814
37.1371	99.814
37.1363	99.816
37.2774	99.818
37.4006	99.814
37.4696	99.814
37.4644	99.812
37.4073	99.812
37.411	99.812
37.4493	99.81
37.4298	99.81
37.3488	99.812
37.2572	99.81
37.2429	99.812
37.3849	99.81
37.4959	99.806
37.5387	99.806
37.55	99.806
37.4952	99.806
37.4764	99.806
37.4989	99.806
37.4704	99.804
37.4171	99.806
37.3503	99.808
37.4313	99.808
37.592	99.81
37.649	99.81
37.6715	99.808
37.7294	99.808
37.7346	99.808
37.6648	99.808
37.6393	99.808
37.6122	99.81
37.5583	99.812
37.5432	99.814
37.6663	99.814
37.8044	99.818
37.8465	99.818
37.8585	99.818
37.8224	99.818
37.7608	99.818
37.7354	99.818
37.7316	99.818
37.7189	99.818
37.6588	99.818
37.6768	99.82
37.7826	99.818
37.8495	99.82
37.9554	99.822
37.9464	99.82
37.8074	99.816
37.7647	99.818
37.758	99.818
37.7346	99.816
37.6806	99.816
37.6693	99.814
37.7745	99.816
37.8697	99.816
37.9387	99.818
37.9816	99.818
37.9492	99.816
37.9148	99.814
37.8855	99.814
37.8787	99.812
37.8652	99.81
37.8255	99.81
37.8765	99.81
37.9718	99.81
38.0837	99.812
38.1467	99.812
38.1294	99.814
38.0747	99.814
37.9996	99.812
37.9951	99.812
37.968	99.812
37.8938	99.812
37.8141	99.812
37.8509	99.81
37.9785	99.812
38.0582	99.814
38.113	99.816
38.0845	99.816
37.9898	99.816
37.9447	99.816
37.9455	99.814
37.9492	99.814
37.914	99.814
37.863	99.812
37.9936	99.814
38.1205	99.812
38.1272	99.812
38.1122	99.814
38.0334	99.814
37.9921	99.814
37.9928	99.812
38.0153	99.81
37.9823	99.81
37.9073	99.806
37.986	99.806
38.1257	99.806
38.2098	99.804
38.2579	99.806
38.2721	99.806
38.2368	99.808
38.1399	99.808
38.1085	99.806
38.1108	99.806
38.0702	99.806
38.0709	99.806
38.1692	99.806
38.2706	99.808
38.3171	99.81
38.3336	99.81
38.3133	99.812
38.2669	99.814
38.2195	99.814
38.188	99.814
38.1625	99.812
38.0709	99.81
38.092	99.81
38.2271	99.808
38.2894	99.81
38.3554	99.808
38.3742	99.808
38.3007	99.81
38.2504	99.81
38.2541	99.81
38.3067	99.81
38.2931	99.81
38.1993	99.808
38.2526	99.806
38.3712	99.806
38.4102	99.804
38.423	99.804
38.4568	99.804
38.438	99.804
38.3704	99.804
38.3344	99.806
38.3359	99.806
38.2939	99.806
38.2571	99.806
38.3689	99.804
38.4891	99.804
38.516	99.804
38.5288	99.804
38.4988	99.804
38.4252	99.806
38.4282	99.804
38.45	99.806
38.3862	99.806
38.2894	99.806
38.3194	99.804
38.4665	99.802
38.5333	99.802
38.5528	99.8
38.5453	99.802
38.474	99.802
38.4312	99.802
38.4372	99.804
38.4132	99.804
38.3389	99.806
38.2856	99.806
38.3779	99.806
38.5078	99.804
38.5506	99.804
38.5708	99.802
38.5528	99.802
38.4816	99.8
38.444	99.8
38.426	99.8
38.396	99.802
38.3464	99.802
38.3494	99.8
38.4665	99.8
38.5813	99.798
38.6182	99.798
38.5956	99.796
38.5979	99.796
38.6242	99.796
38.6287	99.796
38.6392	99.796
38.6287	99.796
38.5979	99.796
38.6745	99.796
38.8223	99.796
38.9349	99.796
38.9664	99.794
38.9567	99.794
38.9116	99.794
38.8635	99.794
38.868	99.794
38.8411	99.794
38.796	99.796
38.7728	99.796
38.8659	99.796
38.9687	99.796
39.0077	99.794
39.0393	99.794
39.019	99.794
38.9522	99.792
38.9341	99.79
38.9537	99.788
38.9334	99.788
38.8636	99.788
38.8554	99.79
38.9844	99.79
39.1015	99.788
39.1759	99.786
39.1962	99.786
39.1458	99.782
39.0873	99.78
39.082	99.78
39.073	99.778
39.0213	99.78
38.9807	99.78
39.0288	99.782
39.1631	99.782
39.2712	99.784
39.3373	99.782
39.3313	99.78
39.2501	99.778
39.2112	99.776
39.2044	99.776
39.1842	99.776
39.1286	99.776
39.1181	99.776
39.2396	99.778
39.3816	99.778
39.4446	99.778
39.4776	99.776
39.4694	99.776
39.3801	99.776
39.341	99.774
39.3358	99.774
39.299	99.774
39.2195	99.774
39.2225	99.776
39.3516	99.776
39.4491	99.776
39.4904	99.776
39.4956	99.776
39.4611	99.776
39.4011	99.776
39.3763	99.776
39.368	99.776
39.3057	99.776
39.305	99.776
39.3921	99.776
39.4724	99.776
39.5482	99.778
39.5745	99.78
39.573	99.78
39.5362	99.78
39.4806	99.78
39.4656	99.776
39.4416	99.776
39.4124	99.776
39.4558	99.778
39.5602	99.778
39.6121	99.78
39.6525	99.782
39.6691	99.78
39.6157	99.782
39.5452	99.782
39.4791	99.782
39.4415	99.782
39.4851	99.782
39.4288	99.78
39.4034	99.78
39.5302	99.78
39.6112	99.782
39.6367	99.78
39.6165	99.782
39.543	99.784
39.4949	99.784
39.5099	99.782
39.4956	99.782
39.422	99.78
39.3696	99.78
39.4957	99.78
39.6435	99.78
39.7126	99.78
39.7351	99.784
39.6713	99.784
39.6165	99.786
39.5775	99.786
39.6443	99.784
39.6803	99.784
39.576	99.784
39.5933	99.78
39.6916	99.78
39.7622	99.78
39.7921	99.782
39.8237	99.782
39.787	99.782
39.7043	99.784
39.7096	99.784
39.7066	99.784
39.6758	99.784
39.6157	99.784
39.6855	99.784
39.853	99.782
39.883	99.784
39.8762	99.784
39.8867	99.784
39.8469	99.784
39.8379	99.786
39.8079	99.786
39.7509	99.784
39.6713	99.782
39.6405	99.784
39.7727	99.782
39.8747	99.782
39.9265	99.782
39.9476	99.782
39.937	99.784
39.913	99.784
39.8853	99.784
39.8687	99.786
39.8237	99.786
39.7727	99.786
39.847	99.782
39.9881	99.78
40.0421	99.78
40.0436	99.778
[truncated: 90,715 more rows]

## Sheet: Figure 2f
300.002	84.386
300.114	84.332
300.179	84.274
300.27	84.214
300.464	84.148
300.674	84.08
300.837	84.006
300.942	83.93
301.023	83.848
301.127	83.758
301.25	83.668
301.374	83.57
301.475	83.47
301.576	83.366
301.759	83.256
302.001	83.14
302.226	83.02
302.419	82.896
302.574	82.762
302.699	82.624
302.828	82.482
302.978	82.336
303.148	82.182
303.307	82.02
303.471	81.854
303.694	81.686
303.918	81.51
304.125	81.33
304.302	81.144
304.431	80.95
304.564	80.752
304.684	80.544
304.866	80.332
305.098	80.112
305.241	79.888
305.416	79.66
305.659	79.426
305.885	79.188
306.101	78.944
306.287	78.692
306.439	78.436
306.607	78.172
306.816	77.904
307.022	77.63
307.202	77.352
307.383	77.07
307.633	76.78
307.886	76.488
308.097	76.192
308.314	75.894
308.514	75.592
308.656	75.284
308.806	74.974
308.992	74.656
309.161	74.334
309.29	74.014
309.472	73.688
309.741	73.362
310.008	73.03
310.236	72.7
310.405	72.364
310.531	72.028
310.709	71.69
310.874	71.348
311.001	71.006
311.13	70.662
311.241	70.316
311.481	69.972
311.753	69.63
311.953	69.282
312.107	68.938
312.229	68.592
312.352	68.246
312.493	67.9
312.657	67.554
312.802	67.21
312.932	66.864
313.091	66.52
313.301	66.178
313.495	65.834
313.673	65.494
313.847	65.154
313.989	64.818
314.098	64.482
314.244	64.148
314.364	63.816
314.443	63.484
314.567	63.156
314.749	62.828
314.946	62.506
315.114	62.184
315.283	61.866
315.45	61.548
315.545	61.236
315.63	60.924
315.728	60.616
315.811	60.312
315.901	60.01
315.988	59.71
316.172	59.412
316.377	59.114
316.508	58.822
316.618	58.534
316.656	58.248
316.703	57.966
316.811	57.686
316.888	57.408
316.956	57.134
317.009	56.862
317.152	56.592
317.333	56.324
317.465	56.06
317.613	55.8
317.703	55.544
317.731	55.288
317.767	55.036
317.85	54.788
317.954	54.544
318.014	54.304
318.083	54.066
318.229	53.828
318.412	53.592
318.578	53.36
318.68	53.13
318.759	52.904
318.838	52.682
318.903	52.46
318.95	52.244
319.03	52.03
319.118	51.82
319.239	51.612
319.413	51.404
319.572	51.196
319.718	50.996
319.818	50.794
319.839	50.598
319.897	50.406
319.994	50.212
320.05	50.022
320.102	49.836
320.166	49.65
320.36	49.468
320.52	49.286
320.557	49.106
320.669	48.93
320.74	48.758
320.761	48.588
320.836	48.418
320.92	48.252
320.988	48.086
321.032	47.924
321.132	47.764
321.303	47.606
321.45	47.448
321.573	47.29
321.666	47.134
321.717	46.982
321.767	46.83
321.815	46.678
321.873	46.532
321.924	46.388
322	46.244
322.143	46.102
322.276	45.964
322.4	45.824
322.501	45.688
322.586	45.552
322.639	45.418
322.695	45.282
322.748	45.152
322.796	45.022
322.859	44.892
322.96	44.768
323.082	44.644
323.205	44.52
323.318	44.396
323.403	44.274
323.447	44.152
323.466	44.03
323.535	43.914
323.631	43.796
323.706	43.68
323.705	43.564
323.782	43.452
323.955	43.34
324.085	43.23
324.166	43.12
324.211	43.01
324.255	42.902
324.294	42.796
324.355	42.688
324.446	42.582
324.48	42.48
324.515	42.374
324.672	42.27
324.857	42.168
324.977	42.066
325.058	41.968
325.101	41.868
325.128	41.768
325.21	41.668
325.283	41.57
325.293	41.472
325.304	41.378
325.409	41.282
325.563	41.188
325.662	41.096
325.722	41.006
325.767	40.912
325.794	40.82
325.848	40.728
325.915	40.636
325.968	40.544
326.021	40.452
326.071	40.364
326.197	40.278
326.348	40.192
326.474	40.104
326.569	40.018
326.582	39.934
326.627	39.85
326.716	39.766
326.743	39.68
326.783	39.596
326.822	39.514
326.926	39.43
327.072	39.348
327.189	39.266
327.277	39.186
327.326	39.106
327.362	39.026
327.404	38.946
327.489	38.866
327.583	38.786
327.627	38.706
327.66	38.626
327.808	38.55
327.948	38.472
328.021	38.394
328.105	38.318
328.161	38.244
328.212	38.168
328.259	38.094
328.27	38.018
328.296	37.942
328.326	37.864
328.438	37.788
328.61	37.714
328.727	37.642
328.811	37.57
328.902	37.498
328.967	37.426
328.978	37.354
329.012	37.282
329.075	37.208
329.119	37.138
329.177	37.066
329.294	36.994
329.431	36.922
329.55	36.854
329.662	36.784
329.722	36.712
329.719	36.646
329.737	36.578
329.802	36.512
329.841	36.446
329.841	36.378
329.927	36.308
330.091	36.242
330.211	36.174
330.3	36.108
330.365	36.042
330.381	35.976
330.429	35.91
330.497	35.848
330.532	35.784
330.544	35.72
330.582	35.654
330.68	35.588
330.816	35.522
330.931	35.456
330.993	35.394
331.04	35.33
331.08	35.266
331.117	35.204
331.149	35.142
331.155	35.08
331.167	35.018
331.248	34.954
331.392	34.89
331.514	34.826
331.59	34.764
331.665	34.702
331.675	34.64
331.671	34.578
331.75	34.518
331.824	34.458
331.856	34.4
331.894	34.342
332.045	34.282
332.199	34.22
332.276	34.158
332.361	34.098
332.415	34.04
332.454	33.98
332.478	33.922
332.535	33.864
332.582	33.808
332.569	33.752
332.622	33.698
332.762	33.638
332.896	33.578
333.001	33.516
333.069	33.458
333.073	33.4
333.075	33.342
333.089	33.284
333.134	33.226
333.185	33.172
333.245	33.116
333.314	33.062
333.401	33.008
333.501	32.95
333.549	32.894
333.581	32.84
333.593	32.786
333.616	32.73
333.652	32.674
333.698	32.616
333.738	32.56
333.774	32.506
333.866	32.452
334.017	32.4
334.124	32.346
334.154	32.29
334.169	32.236
334.166	32.182
334.174	32.13
334.217	32.076
334.295	32.02
334.292	31.968
334.301	31.916
334.431	31.864
334.54	31.812
334.596	31.758
334.629	31.704
334.631	31.652
334.638	31.6
334.673	31.548
334.714	31.5
334.733	31.45
334.761	31.398
334.863	31.35
334.954	31.302
335.006	31.252
335.065	31.202
335.105	31.15
335.094	31.1
335.144	31.05
335.202	31.002
335.181	30.952
335.179	30.902
335.264	30.854
335.39	30.806
335.449	30.756
335.505	30.71
335.57	30.66
335.555	30.61
335.522	30.558
335.54	30.508
335.559	30.46
335.567	30.412
335.552	30.364
335.629	30.316
335.748	30.27
335.82	30.224
335.842	30.178
335.81	30.132
335.844	30.084
335.849	30.038
335.807	29.99
335.803	29.944
335.773	29.898
335.815	29.852
335.904	29.806
335.992	29.76
336.084	29.716
336.107	29.672
336.087	29.628
336.078	29.582
336.085	29.536
336.077	29.49
336.076	29.444
336.091	29.4
336.167	29.356
336.244	29.312
336.296	29.266
336.335	29.222
336.363	29.178
336.34	29.134
336.298	29.09
336.307	29.044
336.296	29.002
336.244	28.958
336.221	28.912
336.34	28.87
336.459	28.83
336.482	28.79
336.507	28.75
336.488	28.708
336.451	28.666
336.448	28.624
336.463	28.582
336.427	28.536
336.345	28.494
336.406	28.454
336.505	28.412
336.563	28.37
336.601	28.328
336.567	28.288
336.497	28.246
336.47	28.206
336.476	28.166
336.441	28.124
336.369	28.082
336.388	28.04
336.494	28
336.568	27.96
336.597	27.92
336.584	27.88
336.555	27.844
336.55	27.804
336.537	27.766
336.503	27.728
336.47	27.688
336.448	27.65
336.463	27.61
336.549	27.57
336.602	27.532
336.607	27.492
336.639	27.454
336.578	27.418
336.506	27.382
336.472	27.344
336.427	27.306
336.399	27.268
336.371	27.23
336.419	27.19
336.492	27.152
336.527	27.112
336.536	27.076
336.48	27.038
336.423	27.002
336.436	26.964
336.438	26.928
336.39	26.894
336.299	26.856
336.317	26.82
336.429	26.782
336.453	26.746
336.449	26.71
336.427	26.674
336.373	26.638
336.323	26.602
336.32	26.568
336.301	26.534
336.223	26.502
336.193	26.468
336.269	26.43
336.352	26.396
336.407	26.358
336.423	26.32
336.395	26.286
336.363	26.252
336.324	26.214
336.301	26.18
336.291	26.146
336.267	26.114
336.268	26.078
336.328	26.044
336.385	26.008
336.406	25.974
336.412	25.94
336.355	25.906
336.305	25.874
336.283	25.842
336.238	25.808
336.186	25.774
336.139	25.742
336.172	25.712
336.225	25.678
336.26	25.644
336.269	25.612
336.207	25.578
336.162	25.544
336.132	25.512
336.1	25.478
336.077	25.446
336.012	25.414
335.984	25.382
336.056	25.352
336.134	25.318
336.139	25.286
336.07	25.254
335.997	25.222
335.939	25.188
335.917	25.158
335.878	25.126
335.788	25.094
335.698	25.066
335.707	25.036
335.793	25.006
335.83	24.978
335.813	24.948
335.75	24.914
335.646	24.882
335.583	24.852
335.582	24.822
335.546	24.792
335.452	24.762
335.391	24.732
335.419	24.704
335.444	24.676
335.43	24.646
335.395	24.616
335.279	24.584
335.164	24.554
335.123	24.526
335.079	24.496
335.001	24.466
334.93	24.436
334.929	24.41
334.942	24.382
334.931	24.354
334.907	24.326
334.841	24.298
334.818	24.268
334.762	24.238
334.644	24.212
334.574	24.184
334.49	24.156
334.429	24.132
334.459	24.102
334.485	24.076
334.434	24.05
334.358	24.026
334.28	23.998
334.182	23.968
334.097	23.942
334.028	23.914
333.93	23.888
333.815	23.864
333.766	23.838
333.799	23.812
333.796	23.788
333.736	23.764
333.708	23.74
333.608	23.714
333.476	23.69
333.416	23.666
333.344	23.64
333.244	23.616
333.182	23.59
333.221	23.566
333.211	23.542
333.164	23.52
333.144	23.498
333.056	23.474
332.945	23.45
332.851	23.426
332.764	23.402
332.681	23.378
332.577	23.356
332.553	23.33
332.599	23.306
332.604	23.284
332.572	23.264
332.485	23.24
332.372	23.22
332.312	23.2
332.245	23.176
332.129	23.154
331.997	23.13
331.911	23.108
331.94	23.086
331.959	23.064
331.908	23.042
331.838	23.02
331.76	23
331.677	22.982
331.6	22.964
331.529	22.944
331.433	22.92
331.335	22.898
331.275	22.878
331.299	22.856
331.311	22.836
331.247	22.818
331.168	22.798
331.066	22.778
330.971	22.76
330.87	22.744
330.783	22.724
330.717	22.704
330.616	22.684
330.621	22.664
330.679	22.646
330.645	22.626
330.577	22.608
330.478	22.59
330.371	22.57
330.288	22.554
330.208	22.536
330.113	22.518
329.987	22.5
329.974	22.48
329.975	22.462
329.916	22.444
329.866	22.426
329.791	22.408
329.709	22.39
329.609	22.372
329.518	22.354
329.401	22.336
329.279	22.32
329.174	22.304
329.168	22.288
329.184	22.268
329.144	22.248
329.092	22.23
328.997	22.214
328.884	22.198
328.794	22.182
328.696	22.168
328.599	22.152
328.519	22.138
328.44	22.122
328.44	22.104
328.433	22.086
328.346	22.07
328.247	22.052
328.151	22.038
328.072	22.024
327.997	22.008
327.927	21.992
327.834	21.978
327.71	21.966
327.671	21.948
327.679	21.934
327.624	21.918
327.519	21.904
327.43	21.89
327.305	21.876
327.147	21.86
327.041	21.844
326.934	21.83
326.74	21.818
326.557	21.806
326.533	21.792
326.512	21.778
326.408	21.764
326.251	21.75
326.078	21.736
325.927	21.722
325.781	21.708
325.654	21.694
325.527	21.682
325.357	21.672
325.229	21.66
325.188	21.648
325.136	21.636
325.029	21.626
324.898	21.612
324.734	21.6
324.614	21.588
324.53	21.576
324.402	21.564
324.253	21.552
324.142	21.54
324.08	21.532
323.98	21.522
323.875	21.51
323.782	21.496
323.626	21.486
323.492	21.474
323.413	21.464
323.268	21.454
323.106	21.446
322.961	21.434
322.911	21.424
322.906	21.414
322.813	21.406
322.72	21.4
322.621	21.392
322.496	21.382
322.364	21.37
322.245	21.36
322.129	21.35
321.966	21.342
321.827	21.332
321.789	21.326
321.78	21.32
321.736	21.314
321.65	21.306
321.516	21.298
321.367	21.29
321.229	21.282
321.139	21.274
321.042	21.268
320.915	21.26
320.842	21.254
320.807	21.248
320.778	21.242
320.729	21.238
320.651	21.232
320.536	21.224
320.388	21.216
320.276	21.21
320.176	21.204
320.055	21.198
319.923	21.194
319.885	21.186
319.857	21.182
319.78	21.178
319.715	21.174
319.595	21.17
319.462	21.164
319.341	21.16
319.231	21.154
319.152	21.15
319.019	21.144
318.903	21.14
318.911	21.136
318.897	21.132
318.849	21.13
318.786	21.126
318.654	21.124
318.548	21.12
318.456	21.114
318.338	21.11
318.229	21.104
318.137	21.102
318.111	21.1
318.107	21.096
318.086	21.092
318.039	21.09
317.953	21.088
317.848	21.086
317.75	21.084
317.671	21.08
317.551	21.076
317.429	21.074
317.372	21.07
317.395	21.068
317.418	21.068
317.365	21.064
317.273	21.062
317.16	21.06
317.041	21.058
316.93	21.056
316.853	21.054
316.782	21.054
316.661	21.05
316.618	21.046
316.64	21.044
316.616	21.042
316.565	21.04
316.492	21.038
316.389	21.036
316.301	21.036
316.268	21.034
316.192	21.032
316.076	21.03
316.039	21.026
316.047	21.024
316.014	21.02
315.985	21.018
315.931	21.014
315.814	21.012
315.696	21.012
315.658	21.012
315.602	21.012
315.468	21.012
315.374	21.01
315.373	21.006
315.395	21.006
315.38	21.004
315.337	21.002
315.272	21.002
315.16	21
315.028	21
314.998	20.998
314.963	20.998
314.88	20.998
314.778	20.998
314.727	20.996
314.758	20.994
314.755	20.99
314.708	20.99
314.602	20.99
314.483	20.986
314.419	20.986
314.359	20.986
314.27	20.988
314.151	20.986
314.111	20.984
314.15	20.982
314.139	20.982
314.149	20.98
314.11	20.98
313.981	20.98
313.855	20.98
313.814	20.978
313.824	20.978
313.771	20.978
313.703	20.978
313.707	20.976
313.722	20.974
313.725	20.97
313.717	20.97
313.664	20.97
313.576	20.97
313.522	20.968
313.511	20.968
313.437	20.968
313.317	20.968
313.28	20.968
313.337	20.968
313.357	20.968
313.309	20.966
313.255	20.966
313.19	20.964
313.164	20.966
313.119	20.966
313.019	20.966
312.941	20.966
312.871	20.968
312.891	20.968
312.9	20.968
312.875	20.968
312.86	20.968
312.803	20.97
312.733	20.97
312.666	20.968
312.612	20.968
312.551	20.966
312.466	20.966
312.451	20.968
312.515	20.968
312.547	20.968
312.55	20.97
312.52	20.968
312.48	20.968
312.409	20.968
312.311	20.966
312.252	20.964
312.189	20.964
312.118	20.966
312.126	20.966
312.172	20.968
312.15	20.968
312.084	20.968
312.05	20.964
312.017	20.964
311.952	20.962
311.895	20.962
311.836	20.964
311.772	20.964
311.754	20.966
311.796	20.968
311.825	20.968
311.809	20.968
311.795	20.966
311.731	20.968
311.629	20.964
311.571	20.964
311.521	20.964
311.443	20.966
311.362	20.964
311.395	20.966
311.448	20.968
311.44	20.97
311.439	20.972
311.398	20.97
311.326	20.968
311.276	20.968
311.253	20.968
311.194	20.968
311.1	20.968
311.063	20.968
311.094	20.968
311.142	20.97
311.156	20.97
311.108	20.972
311.021	20.972
310.931	20.972
310.869	20.97
310.8	20.97
310.741	20.968
310.688	20.968
310.668	20.968
310.706	20.968
310.727	20.968
310.717	20.97
310.681	20.97
310.614	20.97
310.545	20.968
310.527	20.968
310.514	20.968
310.446	20.97
310.353	20.968
310.419	20.97
310.492	20.968
310.464	20.968
310.462	20.97
310.419	20.972
310.346	20.972
310.304	20.972
310.269	20.972
310.213	20.97
310.146	20.968
310.146	20.966
310.22	20.964
310.266	20.964
310.267	20.962
310.217	20.964
310.154	20.968
310.108	20.968
310.064	20.966
310.04	20.966
309.954	20.964
309.892	20.962
309.961	20.962
309.99	20.96
309.967	20.962
309.965	20.962
309.953	20.962
309.881	20.962
309.813	20.962
309.784	20.962
309.752	20.96
309.721	20.96
309.685	20.958
309.691	20.958
309.727	20.956
309.722	20.956
309.723	20.954
309.696	20.954
309.612	20.954
309.581	20.956
309.544	20.958
309.525	20.956
309.521	20.954
309.522	20.954
309.549	20.954
309.547	20.952
309.544	20.952
309.524	20.952
309.461	20.954
309.368	20.954
309.328	20.954
309.316	20.954
309.274	20.954
309.268	20.952
309.323	20.952
309.345	20.95
309.321	20.95
309.287	20.95
309.223	20.952
309.179	20.952
309.144	20.952
309.101	20.952
309.044	20.952
308.973	20.954
308.986	20.954
309.044	20.952
309.073	20.952
309.065	20.95
309.039	20.95
308.961	20.95
308.892	20.952
308.869	20.952
308.841	20.954
308.822	20.954
308.807	20.954
308.874	20.954
308.946	20.954
308.969	20.954
308.979	20.954
308.93	20.954
308.901	20.954
308.889	20.954
308.864	20.958
308.849	20.958
308.804	20.958
308.81	20.96
308.883	20.96
308.932	20.96
308.931	20.96
308.9	20.96
308.866	20.958
308.824	20.958
308.776	20.958
308.766	20.958
308.73	20.962
308.709	20.962
308.741	20.962
308.766	20.964
308.795	20.962
308.787	20.96
308.8	20.962
308.772	20.962
308.684	20.964
308.64	20.962
308.613	20.962
308.569	20.964
308.564	20.964
308.635	20.966
308.672	20.968
308.67	20.968
308.681	20.968
308.659	20.964
308.617	20.964
308.598	20.962
308.569	20.962
308.52	20.964
308.506	20.966
308.564	20.966
308.597	20.968
308.596	20.968
308.646	20.968
308.612	20.968
308.511	20.966
308.484	20.964
308.467	20.964
308.412	20.966
308.348	20.966
308.402	20.966
308.487	20.966
308.495	20.968
308.501	20.968
308.498	20.968
308.46	20.966
308.413	20.964
308.371	20.964
308.363	20.964
308.314	20.964
308.23	20.964
308.264	20.966
308.343	20.968
308.384	20.968
308.397	20.968
308.362	20.968
308.305	20.964
308.24	20.964
308.19	20.966
308.169	20.964
308.113	20.964
308.109	20.966
308.197	20.966
308.272	20.966
308.303	20.968
308.287	20.968
308.216	20.968
308.147	20.97
308.094	20.968
308.055	20.968
308.012	20.97
307.963	20.968
308.038	20.97
308.124	20.97
308.131	20.972
308.124	20.972
308.082	20.974
308.018	20.974
307.997	20.974
307.994	20.974
307.953	20.972
307.866	20.97
307.85	20.972
307.93	20.972
308.002	20.97
308.008	20.972
307.976	20.972
307.948	20.974
307.921	20.976
307.9	20.976
307.875	20.974
307.834	20.974
307.827	20.972
307.872	20.972
307.922	20.974
307.946	20.974
307.94	20.974
307.934	20.976
307.879	20.98
307.844	20.98
307.823	20.978
307.763	20.978
307.741	20.976
307.744	20.974
307.777	20.976
307.853	20.976
307.893	20.976
307.895	20.978
307.874	20.978
307.817	20.98
307.783	20.982
307.786	20.98
307.756	20.98
307.679	20.978
307.679	20.978
307.76	20.978
307.809	20.978
307.826	20.978
307.804	20.978
307.769	20.982
307.752	20.984
307.729	20.984
307.708	20.982
307.676	20.982
307.63	20.982
307.685	20.982
307.754	20.982
307.775	20.98
307.798	20.978
307.769	20.978
307.698	20.982
307.689	20.982
307.695	20.982
307.635	20.98
307.551	20.982
307.561	20.98
307.65	20.978
307.69	20.978
307.697	20.976
307.666	20.976
307.611	20.976
307.565	20.976
307.547	20.978
307.526	20.978
307.475	20.98
307.448	20.978
307.492	20.976
307.552	20.974
307.582	20.974
307.59	20.974
307.597	20.972
307.585	20.972
307.523	20.972
307.475	20.974
307.46	20.974
307.405	20.974
307.399	20.974
307.448	20.972
307.511	20.97
307.557	20.968
307.552	20.968
307.538	20.966
307.536	20.964
307.538	20.964
307.51	20.964
307.479	20.966
307.47	20.966
307.525	20.966
307.635	20.964
307.688	20.962
307.707	20.96
307.725	20.958
307.678	20.958
307.624	20.956
307.624	20.954
307.588	20.956
307.524	20.954
307.548	20.954
307.629	20.954
307.664	20.954
307.68	20.952
307.673	20.952
307.628	20.95
307.618	20.95
307.625	20.948
307.566	20.948
307.528	20.948
307.512	20.948
307.535	20.948
307.622	20.946
307.666	20.946
307.693	20.944
307.679	20.944
307.638	20.944
307.631	20.942
307.633	20.94
307.638	20.94
307.581	20.94
307.552	20.94
307.623	20.942
307.656	20.942
307.668	20.942
307.683	20.94
307.653	20.938
307.613	20.936
307.615	20.934
307.613	20.936
307.623	20.936
307.601	20.936
307.604	20.938
307.672	20.938
307.744	20.938
307.783	20.938
307.753	20.934
307.704	20.932
307.655	20.93
307.621	20.93
307.592	20.928
307.553	20.928
307.532	20.928
307.597	20.928
307.68	20.928
307.703	20.93
307.718	20.93
307.703	20.928
307.666	20.926
307.655	20.924
307.606	20.924
307.538	20.924
307.523	20.924
307.599	20.926
307.671	20.928
307.7	20.926
307.748	20.928
307.75	20.928
307.679	20.928
307.637	20.928
307.627	20.928
307.599	20.926
307.562	20.926
307.551	20.926
307.621	20.924
307.697	20.926
307.725	20.928
307.707	20.928
307.633	20.93
307.559	20.928
307.543	20.926
307.538	20.924
307.515	20.924
307.509	20.926
307.559	20.926
307.624	20.924
307.659	20.924
307.67	20.926
307.664	20.926
307.619	20.928
307.566	20.928
307.562	20.928
307.555	20.928
307.527	20.926
307.486	20.924
307.529	20.924
307.608	20.924
307.635	20.922
307.667	20.924
307.665	20.924
307.598	20.926
307.567	20.928
307.572	20.926
307.58	20.924
307.537	20.924
307.539	20.922
307.637	20.922
307.677	20.924
307.688	20.924
307.662	20.924
307.631	20.928
307.605	20.932
307.591	20.932
307.565	20.932
307.489	20.93
307.474	20.93
307.558	20.928
307.642	20.93
307.677	20.93
307.689	20.928
307.673	20.932
307.61	20.934
307.597	20.934
307.625	20.936
307.613	20.934
307.547	20.934
307.536	20.932
307.63	20.932
307.68	20.93
307.674	20.93
307.677	20.928
307.665	20.93
307.665	20.93
307.646	20.932
307.63	20.93
307.592	20.928
307.515	20.928
307.556	20.928
307.659	20.928
307.684	20.928
307.705	20.928
307.678	20.928
307.663	20.928
307.665	20.928
307.628	20.93
307.582	20.932
307.513	20.93
307.527	20.928
307.598	20.928
307.637	20.928
307.641	20.926
307.629	20.924
307.621	20.924
307.601	20.924
307.557	20.926
307.526	20.926
307.486	20.928
307.459	20.926
307.526	20.926
307.597	20.924
307.646	20.924
307.668	20.924
307.672	20.922
307.628	20.922
307.563	20.92
307.577	20.922
307.596	20.924
307.572	20.926
307.538	20.926
307.612	20.924
307.71	20.922
307.784	20.922
307.843	20.92
307.805	20.92
307.769	20.918
307.755	20.916
307.753	20.918
307.751	20.918
307.714	20.918
307.76	20.918
307.85	20.918
307.903	20.916
307.959	20.914
307.931	20.914
307.849	20.912
307.83	20.912
307.822	20.912
307.788	20.912
307.729	20.914
307.76	20.914
307.863	20.916
307.898	20.914
307.919	20.916
307.923	20.914
307.885	20.914
307.865	20.914
307.876	20.914
307.873	20.914
307.859	20.916
307.808	20.916
307.82	20.916
307.952	20.918
308.039	20.918
308.036	20.916
307.996	20.914
307.971	20.914
307.994	20.914
307.976	20.912
307.917	20.914
307.88	20.912
307.872	20.914
307.941	20.916
308.032	20.918
308.085	20.918
308.088	20.918
308.081	20.916
308.057	20.916
308.032	20.914
308.006	20.914
307.974	20.914
307.934	20.914
307.991	20.916
308.109	20.918
308.124	20.918
308.111	20.92
308.097	20.92
308.058	20.918
308.035	20.918
308.039	20.92
308.036	20.92
307.991	20.92
307.955	20.918
308.03	20.918
308.121	20.918
308.18	20.92
308.191	20.922
308.171	20.922
308.15	20.922
308.124	20.922
308.104	20.918
308.102	20.918
308.106	20.918
308.092	20.918
308.121	20.92
308.19	20.92
308.227	20.92
308.2	20.922
308.137	20.922
308.115	20.922
308.103	20.918
308.072	20.918
308.057	20.914
308.041	20.914
308.076	20.912
308.126	20.912
308.188	20.912
308.233	20.912
308.184	20.912
308.129	20.912
308.095	20.912
308.102	20.912
308.133	20.912
308.086	20.91
308.04	20.91
308.111	20.91
308.189	20.908
308.209	20.912
308.215	20.914
308.222	20.914
308.183	20.914
308.142	20.914
308.117	20.912
308.105	20.91
308.117	20.91
308.154	20.908
308.232	20.908
308.287	20.906
308.283	20.906
308.266	20.908
308.217	20.908
308.17	20.908
308.175	20.908
308.172	20.908
308.108	20.906
308.076	20.904
308.185	20.904
308.251	20.904
308.264	20.902
308.303	20.902
308.264	20.902
308.207	20.904
308.21	20.906
308.21	20.908
308.197	20.904
308.179	20.904
308.209	20.902
308.292	20.902
308.356	20.902
308.379	20.902
308.362	20.9
308.331	20.902
308.318	20.902
308.301	20.904
308.268	20.904
308.251	20.904
308.232	20.902
308.273	20.902
308.377	20.9
308.41	20.9
308.395	20.9
308.401	20.9
308.364	20.9
308.317	20.902
308.305	20.904
308.287	20.904
308.24	20.906
308.236	20.906
308.312	20.904
308.367	20.904
308.375	20.904
308.376	20.906
308.354	20.906
308.344	20.906
308.343	20.906
308.324	20.906
308.278	20.908
308.209	20.908
308.255	20.908
308.336	20.906
308.368	20.904
308.386	20.904
308.379	20.902
308.348	20.9
308.325	20.9
308.354	20.902
308.338	20.902
308.268	20.904
308.305	20.902
308.401	20.902
308.473	20.902
308.562	20.9
308.602	20.902
308.58	20.902
308.533	20.9
308.507	20.9
308.509	20.902
308.482	20.902
308.452	20.904
308.527	20.906
308.626	20.908
308.676	20.906
308.708	20.906
308.693	20.908
308.679	20.908
308.671	20.908
308.644	20.908
308.61	20.908
308.572	20.906
308.589	20.908
308.695	20.908
308.782	20.908
308.81	20.908
308.806	20.906
308.751	20.904
308.717	20.904
308.711	20.904
308.704	20.904
308.704	20.904
308.673	20.904
308.717	20.904
308.804	20.904
308.845	20.906
308.874	20.906
308.843	20.904
308.789	20.904
308.77	20.904
308.76	20.904
308.767	20.902
308.731	20.902
308.765	20.902
308.875	20.902
308.92	20.904
308.943	20.904
308.942	20.9
308.909	20.898
308.856	20.898
308.872	20.898
308.888	20.898
308.832	20.898
308.813	20.898
308.882	20.898
308.956	20.898
308.997	20.9
309.027	20.9
309.02	20.898
308.979	20.898
308.95	20.898
308.941	20.898
308.921	20.896
308.908	20.896
308.899	20.896
308.933	20.898
308.985	20.898
309.026	20.898
309.042	20.898
309.021	20.896
309.025	20.896
309.016	20.894
308.974	20.894
308.956	20.894
308.912	20.894
308.932	20.894
309.034	20.892
309.078	20.892
309.089	20.892
309.106	20.892
309.061	20.89
309.004	20.888
309.009	20.884
309.038	20.884
308.988	20.882
308.911	20.882
308.961	20.882
309.017	20.882
309.076	20.88
309.115	20.882
309.067	20.882
309.009	20.88
308.999	20.878
309.018	20.876
308.994	20.874
308.941	20.874
308.974	20.874
309.063	20.874
309.123	20.876
309.151	20.876
309.15	20.874
309.12	20.874
309.117	20.874
309.139	20.874
309.103	20.872
309.05	20.872
309.024	20.872
309.089	20.872
309.17	20.872
309.218	20.872
309.252	20.872
309.239	20.874
309.203	20.876
309.169	20.876
309.158	20.874
309.167	20.874
309.132	20.874
309.137	20.874
309.212	20.872
309.269	20.872
309.305	20.872
309.304	20.874
309.322	20.874
309.317	20.878
309.269	20.878
309.26	20.878
309.229	20.878
309.178	20.874
309.235	20.874
309.312	20.874
309.355	20.874
309.379	20.874
309.351	20.876
309.323	20.878
309.307	20.88
309.287	20.88
309.26	20.88
309.249	20.878
309.275	20.876
309.333	20.874
309.412	20.874
309.468	20.876
309.519	20.876
309.5	20.874
309.406	20.876
309.387	20.878
309.385	20.88
309.35	20.88
309.304	20.88
309.347	20.88
309.423	20.878
309.463	20.88
309.492	20.882
309.462	20.882
309.409	20.884
309.371	20.886
309.37	20.888
309.382	20.892
309.327	20.89
309.288	20.89
309.354	20.888
309.435	20.886
309.496	20.886
309.487	20.884
309.432	20.884
309.406	20.888
309.427	20.89
309.428	20.89
309.394	20.892
309.371	20.892
309.412	20.892
309.487	20.892
309.529	20.892
309.565	20.892
309.605	20.894
309.605	20.894
309.601	20.894
309.599	20.896
309.578	20.898
309.535	20.898
309.531	20.898
309.65	20.898
309.764	20.898
309.802	20.898
309.805	20.896
309.776	20.898
309.734	20.898
309.722	20.898
309.733	20.898
309.731	20.896
309.668	20.898
309.673	20.902
309.778	20.902
309.852	20.9
309.87	20.898
309.859	20.898
309.851	20.894
309.835	20.894
309.819	20.892
309.798	20.892
309.765	20.894
309.793	20.894
309.884	20.898
309.952	20.898
309.986	20.898
309.999	20.896
309.977	20.894
309.921	20.894
309.909	20.894
309.907	20.894
309.901	20.892
309.893	20.894
309.917	20.894
310.016	20.896
310.062	20.896
310.064	20.894
310.088	20.894
310.07	20.894
310.033	20.892
310.045	20.892
310.049	20.894
310.017	20.894
309.964	20.894
310	20.898
310.093	20.898
310.158	20.9
310.195	20.9
310.169	20.9
310.117	20.898
310.078	20.898
310.065	20.898
310.052	20.898
310.002	20.898
310.014	20.9
310.115	20.902
310.168	20.902
310.214	20.9
310.265	20.9
310.225	20.898
310.183	20.894
310.187	20.894
310.185	20.892
310.153	20.892
310.127	20.892
310.195	20.892
310.286	20.892
310.327	20.894
310.325	20.894
310.303	20.896
310.275	20.894
310.244	20.894
310.245	20.894
310.235	20.894
310.163	20.894
310.155	20.894
310.248	20.894
310.32	20.894
310.335	20.896
310.339	20.898
310.31	20.898
310.297	20.898
310.288	20.898
310.23	20.896
310.196	20.894
310.171	20.894
310.213	20.894
310.294	20.894
310.345	20.896
310.37	20.896
310.341	20.898
310.3	20.9
310.295	20.898
310.316	20.898
310.321	20.898
310.269	20.898
310.281	20.898
310.386	20.898
310.439	20.896
310.451	20.896
310.461	20.898
310.488	20.898
310.469	20.898
310.402	20.898
310.395	20.898
310.388	20.896
310.322	20.894
310.34	20.894
310.43	20.894
310.499	20.894
310.542	20.894
310.556	20.894
310.535	20.896
310.497	20.898
310.487	20.896
310.492	20.898
310.46	20.896
310.39	20.894
310.449	20.894
310.528	20.892
310.54	20.894
310.606	20.892
310.61	20.894
310.558	20.896
310.529	20.896
310.506	20.898
310.495	20.896
310.447	20.894
310.494	20.894
310.585	20.894
310.611	20.892
310.637	20.892
310.625	20.892
310.594	20.896
310.608	20.896
310.618	20.898
310.607	20.898
310.565	20.896
310.55	20.896
310.63	20.894
310.73	20.894
310.78	20.894
310.768	20.896
310.746	20.898
310.704	20.898
310.667	20.9
310.637	20.902
310.6	20.904
310.562	20.908
310.566	20.906
310.631	20.906
310.683	20.904
310.706	20.904
310.7	20.902
310.663	20.902
310.659	20.902
310.677	20.904
310.655	20.906
310.616	20.908
310.565	20.908
310.631	20.906
310.751	20.904
310.782	20.906
310.786	20.906
310.765	20.906
310.751	20.906
310.74	20.908
310.732	20.908
310.735	20.91
310.699	20.91
310.731	20.912
310.835	20.91
310.923	20.908
310.975	20.908
310.978	20.908
310.964	20.906
310.958	20.904
310.958	20.904
310.936	20.904
310.91	20.904
310.898	20.906
310.975	20.908
311.053	20.906
311.095	20.906
311.116	20.906
311.083	20.906
311.031	20.904
311.025	20.904
311.01	20.906
310.971	20.906
310.978	20.908
310.993	20.91
311.055	20.912
311.152	20.912
311.203	20.912
311.208	20.91
311.143	20.908
311.112	20.904
311.12	20.904
311.109	20.904
311.139	20.904
311.133	20.906
311.175	20.904
311.244	20.906
311.277	20.904
311.305	20.904
311.279	20.902
311.258	20.902
311.25	20.9
311.247	20.9
311.233	20.898
311.188	20.898
311.179	20.898
311.258	20.898
311.361	20.9
311.414	20.898
311.403	20.896
311.365	20.896
311.334	20.896
311.317	20.894
311.335	20.894
311.35	20.892
311.307	20.892
311.311	20.892
311.391	20.892
311.448	20.894
311.466	20.894
311.469	20.892
311.416	20.89
311.387	20.89
311.413	20.888
311.392	20.888
311.33	20.888
311.345	20.888
311.447	20.888
311.51	20.888
311.53	20.888
311.55	20.888
311.534	20.888
311.495	20.886
311.508	20.884
311.522	20.884
311.489	20.886
311.44	20.884
311.462	20.884
311.534	20.884
311.583	20.884
311.604	20.886
311.602	20.888
311.577	20.888
311.553	20.888
311.548	20.888
311.525	20.884
311.466	20.884
311.426	20.884
311.474	20.884
311.568	20.884
311.645	20.884
311.657	20.884
311.675	20.884
311.659	20.884
311.586	20.884
311.563	20.882
311.553	20.882
311.516	20.882
311.536	20.88
311.649	20.882
311.703	20.882
311.687	20.882
311.701	20.882
311.712	20.884
311.656	20.884
311.644	20.884
311.682	20.884
311.648	20.882
311.6	20.882
311.641	20.88
311.72	20.878
311.767	20.876
311.774	20.878
311.772	20.882
311.743	20.882
311.703	20.882
311.685	20.88
311.67	20.878
311.636	20.878
311.668	20.88
311.788	20.88
311.858	20.882
311.857	20.88
311.86	20.882
311.838	20.884
311.822	20.884
311.817	20.884
311.792	20.886
311.768	20.884
311.726	20.884
311.767	20.886
311.872	20.884
311.947	20.884
311.956	20.884
311.935	20.886
311.9	20.886
311.879	20.888
311.874	20.89
311.859	20.89
311.849	20.888
311.857	20.888
311.916	20.886
311.984	20.884
312.055	20.884
312.065	20.884
312.002	20.882
311.954	20.884
311.931	20.884
311.922	20.886
311.911	20.886
311.876	20.886
311.947	20.884
312.039	20.882
312.036	20.88
[truncated: 57,563 more rows]

## Sheet: Figure 3a
561.361	-0.06958	561.361	3.08762e-83	561.361	6.81753e-97	561.361	0	561.361	0	561.361	0	561.361	0	561.361	0	561.361	0	561.361	0	561.361	0	561.361	0	561.361	0	561.361	0	561.361	0	561.361	0	561.361	3.08762e-83	561.361	-0.07232
562.361	-0.07896	573.967	1.34298e-69	575.167	1.02591e-80	577.987	5.19948e-111	588.547	0	595.717	0	599.377	0	600.727	0	608.242	0	609.262	0	610.867	0	616.972	0	618.127	0	619.297	0	626.467	0	628.117	0	561.944	1.40701e-82	562.361	-0.0817
563.361	-0.07695	586.573	3.26384e-57	588.973	4.85224e-66	594.613	3.38837e-90	615.733	0	630.073	0	637.393	0	640.093	0	655.123	0	657.163	0	660.373	0	672.583	0	674.893	0	677.233	0	691.573	0	694.873	0	562.527	6.37216e-82	563.361	-0.07969
564.361	-0.06609	599.179	4.43198e-46	602.779	7.21312e-53	611.239	1.46159e-71	642.919	0	664.429	0	675.409	0	679.459	0	702.004	0	705.064	0	709.879	0	728.194	0	731.659	0	735.169	0	756.679	0	761.629	0	563.11	2.8681e-81	564.361	-0.06883
565.361	-0.03912	611.785	3.36263e-36	616.585	3.37018e-41	627.865	4.17313e-55	670.105	9.10632e-130	698.785	0	713.425	0	718.825	0	748.885	0	752.965	0	759.385	0	783.805	0	788.425	0	793.105	0	821.785	0	828.385	0	563.694	1.28299e-80	565.361	-0.04187
566.361	-0.01596	624.391	1.42552e-27	630.391	4.94918e-31	644.491	7.88683e-41	697.291	5.63707e-94	733.141	0	751.441	0	758.191	0	795.766	0	800.866	0	808.891	0	839.416	0	845.191	0	851.041	0	886.891	0	895.141	0	564.277	5.70383e-80	566.361	-0.0187
567.361	-0.00406	636.997	3.37657e-20	644.197	2.28434e-22	661.117	9.86611e-29	724.477	5.20295e-64	767.497	6.60587e-97	789.457	8.37275e-115	797.557	5.41727e-123	842.647	0	848.767	0	858.397	0	895.027	0	901.957	0	908.977	0	951.997	0	961.897	0	564.86	2.52017e-79	567.361	-0.0068
568.361	0.0119	649.604	4.46881e-14	658.004	3.3139e-15	677.744	8.16945e-19	751.664	7.16032e-40	801.854	1.32342e-59	827.474	1.09032e-69	836.924	8.25839e-75	889.529	1.96033e-101	896.669	4.66796e-105	907.904	3.49292e-111	950.639	0	958.724	0	966.914	0	1017.1	0	1028.65	0	565.443	1.10665e-78	568.361	0.00916
569.361	0.02356	662.21	3.3046e-09	671.81	1.51101e-09	694.37	4.47757e-11	778.85	1.46927e-21	836.21	1.31322e-31	865.49	5.74024e-36	876.29	7.6411e-39	936.41	1.16975e-51	944.57	3.09608e-53	957.41	4.64754e-56	1006.25	2.81784e-67	1015.49	5.9588e-70	1024.85	1.36038e-72	1082.21	2.21735e-88	1095.41	2.06677e-91	566.027	4.82958e-78	569.361	0.02082
570.361	0.02958	674.816	1.36539e-05	685.616	2.16542e-05	710.996	1.62441e-05	806.036	4.49527e-09	870.566	6.45426e-13	903.506	1.2218e-13	915.656	4.29103e-15	983.291	3.29146e-19	992.471	1.67446e-19	1006.92	2.95227e-20	1061.86	4.81605e-23	1072.26	5.03415e-24	1082.79	6.43557e-25	1147.32	2.76029e-29	1162.17	1.62399e-29	566.61	2.09472e-77	570.361	0.02683
571.361	0.01787	675.944	2.49904e-05	686.789	4.16312e-05	712.275	3.53229e-05	807.711	1.70366e-08	872.509	3.88293e-12	905.587	9.55553e-13	917.787	3.71367e-14	985.704	5.2339e-18	994.922	2.90867e-18	1009.43	5.91011e-19	1064.6	1.70675e-21	1075.04	1.99878e-22	1085.61	2.87219e-23	1150.2	1.92147e-27	1165.04	1.21569e-27	567.193	9.02944e-77	571.361	0.01513
572.361	0.01054	678.115	7.49424e-05	689.046	0.000136515	714.735	0.000144875	810.933	1.91719e-07	876.25	1.01172e-10	909.591	4.01022e-11	921.889	1.87343e-12	990.348	7.97374e-16	999.64	5.2032e-16	1014.26	1.36812e-16	1069.88	1.1152e-18	1080.4	1.60555e-19	1091.06	2.85331e-20	1155.76	4.51371e-24	1170.58	3.31566e-24	567.777	3.86825e-76	572.361	0.0078
573.361	0.00698	680.174	0.000196285	691.188	0.000386693	717.07	0.000499313	813.991	1.60086e-06	879.798	1.76369e-09	913.39	1.06175e-09	925.78	5.82859e-11	994.754	6.53764e-14	1004.12	4.91101e-14	1018.85	1.61875e-14	1074.88	3.27723e-16	1085.48	5.6546e-17	1096.22	1.21068e-17	1161.05	4.3499e-21	1175.87	3.72186e-21	568.36	1.64697e-75	573.361	0.00424
574.361	0.01576	682.125	0.000455199	693.217	0.000960292	719.282	0.00147	816.888	1.02226e-05	883.16	2.1424e-08	916.989	1.85806e-08	929.467	1.17439e-09	998.928	3.07127e-12	1008.36	2.60905e-12	1023.19	1.04771e-12	1079.62	4.69608e-14	1090.29	9.4911e-15	1101.11	2.39122e-15	1166.08	1.87005e-18	1180.91	1.86557e-18	568.943	6.96906e-75	574.361	0.01302
575.361	0.01494	683.971	0.000946564	695.136	0.00212	721.374	0.00377	819.628	5.13299e-05	886.34	1.88267e-07	920.394	2.24353e-07	932.954	1.60311e-08	1002.88	8.75892e-11	1012.37	8.28138e-11	1027.3	3.94906e-11	1084.1	3.53512e-12	1094.85	8.1991e-13	1105.74	2.38003e-13	1170.87	3.87625e-16	1185.7	4.50449e-16	569.526	2.93077e-74	575.361	0.0122
576.361	0.01576	685.714	0.00179	696.949	0.00421	723.35	0.00852	822.216	0.000207924	889.343	1.23886e-06	923.609	1.94452e-06	936.248	1.54536e-07	1006.61	1.59922e-09	1016.15	1.65906e-09	1031.18	9.18232e-10	1088.34	1.49725e-10	1099.15	3.91274e-11	1110.11	1.28417e-11	1175.41	4.16301e-14	1190.25	5.62087e-14	570.11	1.22492e-73	576.361	0.01302
577.361	0.01906	687.358	0.00309	698.658	0.00761	725.214	0.01724	824.656	0.000695619	892.175	6.30074e-06	926.641	1.25446e-05	939.354	1.09281e-06	1010.12	1.96286e-08	1019.73	2.20615e-08	1034.84	1.3886e-08	1092.33	3.79962e-09	1103.21	1.10069e-09	1114.23	4.01645e-10	1179.71	2.47585e-12	1194.56	3.86873e-12	570.693	5.08804e-73	577.361	0.01632
578.361	0.0139	688.905	0.00495	700.267	0.01267	726.967	0.03157	826.952	0.00196	894.84	2.54958e-05	929.494	6.22718e-05	942.277	5.87011e-06	1013.43	1.69355e-07	1023.09	2.03912e-07	1038.29	1.43346e-07	1096.09	6.12027e-08	1107.03	1.93707e-08	1118.1	7.74259e-09	1183.78	8.66956e-11	1198.65	1.55982e-10	571.276	2.10045e-72	578.361	0.01116
579.361	0.00609	690.358	0.0074	701.778	0.01958	728.615	0.05297	829.11	0.00477	897.344	8.4285e-05	932.175	0.000245185	945.022	2.47264e-05	1016.54	1.06992e-06	1026.25	1.36639e-06	1041.52	1.05579e-06	1099.62	6.59535e-07	1110.61	2.25166e-07	1121.75	9.72936e-08	1187.62	1.89118e-09	1202.52	3.89426e-09	571.859	8.6177e-72	579.361	0.00335
580.361	0.00131	691.72	0.01042	703.194	0.02837	730.159	0.08229	831.133	0.01016	899.691	0.000233185	934.688	0.000787153	947.597	8.4076e-05	1019.45	5.13675e-06	1029.21	6.89728e-06	1044.55	5.77597e-06	1102.93	4.98827e-06	1113.97	1.81638e-06	1125.16	8.38669e-07	1191.24	2.7066e-08	1206.18	6.33567e-08	572.443	3.51389e-71	580.361	-0.00143
581.361	0.00871	692.995	0.01393	704.52	0.03883	731.604	0.11948	833.025	0.01926	901.887	0.000551849	937.039	0.00211	950.005	0.000236923	1022.18	1.93845e-05	1031.98	2.71563e-05	1047.39	2.43444e-05	1106.03	2.76566e-05	1117.12	1.06353e-05	1128.36	5.19417e-06	1194.65	2.6648e-07	1209.62	7.03931e-07	573.026	1.42398e-70	581.361	0.00597
582.361	0.00685	694.184	0.01779	705.757	0.05056	732.952	0.16354	834.791	0.03299	903.937	0.00114	939.233	0.00485	952.253	0.000566639	1024.73	5.92792e-05	1034.56	8.60652e-05	1050.04	8.17062e-05	1108.92	0.000116917	1120.05	4.7073e-05	1131.34	2.41023e-05	1197.85	1.88478e-06	1212.87	5.57537e-06	573.609	5.73506e-70	582.361	0.00411
583.361	0.00261	695.292	0.02182	706.909	0.06307	734.208	0.21264	836.435	0.05176	905.845	0.00209	941.277	0.00972	954.345	0.00118	1027.1	0.000151003	1036.97	0.000225884	1052.51	0.000224978	1111.61	0.00039048	1122.79	0.000163372	1134.11	8.70223e-05	1200.85	9.96176e-06	1215.91	3.2737e-05	574.192	2.29557e-69	583.361	-0.000130054
584.361	0.00484	696.32	0.02586	707.978	0.07578	735.374	0.26449	837.962	0.07525	907.618	0.00346	943.174	0.01732	956.289	0.00215	1029.3	0.00032843	1039.2	0.000503643	1054.8	0.000522018	1114.11	0.00106	1125.33	0.000459467	1136.69	0.000252915	1203.66	4.07788e-05	1218.77	0.000147679	574.776	9.13186e-69	584.361	0.0021
585.361	0.01358	697.273	0.02975	708.969	0.08817	736.454	0.31666	839.376	0.10247	909.259	0.00524	944.931	0.0279	958.088	0.00355	1031.33	0.000623566	1041.27	0.000976018	1056.92	0.00105	1116.42	0.00243	1127.68	0.00108	1139.08	0.000609936	1206.28	0.000133543	1221.44	0.000528667	575.359	3.61033e-68	585.361	0.01084
586.361	0.01375	698.152	0.03336	709.883	0.09981	737.45	0.36695	840.682	0.13194	910.773	0.00737	946.552	0.04122	959.749	0.00535	1033.21	0.00105	1043.18	0.00168	1058.87	0.00185	1118.56	0.00479	1129.85	0.00217	1141.28	0.00125	1208.73	0.000360231	1223.94	0.00155	575.942	1.41858e-67	586.361	0.01101
587.361	0.00976	698.961	0.03662	710.724	0.11039	738.367	0.41361	841.882	0.16201	912.167	0.00972	948.044	0.05659	961.278	0.00746	1034.94	0.00161	1044.94	0.0026	1060.68	0.00293	1120.52	0.00829	1131.84	0.00382	1143.31	0.00225	1210.99	0.000821695	1226.26	0.0038	576.526	5.53958e-67	587.361	0.00702
588.361	0.01363	699.702	0.03947	711.495	0.11971	739.208	0.45543	842.983	0.19111	913.444	0.01214	949.412	0.07304	962.679	0.00975	1036.53	0.00227	1046.55	0.00371	1062.33	0.00425	1122.32	0.01291	1133.67	0.00604	1145.17	0.00361	1213.09	0.00162	1228.41	0.00801	577.109	2.1499e-66	588.361	0.01089
589.361	0.00528	700.379	0.0419	712.199	0.1277	739.975	0.49176	843.988	0.218	914.611	0.01449	950.661	0.08949	963.958	0.01207	1037.98	0.00299	1048.03	0.00492	1063.83	0.00571	1123.97	0.01836	1135.34	0.00868	1146.87	0.00525	1215.03	0.00283	1230.41	0.01482	577.692	8.29238e-66	589.361	0.00254
590.361	-0.00535	700.995	0.04392	712.839	0.13436	740.673	0.52242	844.902	0.24184	915.672	0.01667	951.796	0.10504	965.121	0.01428	1039.3	0.00371	1049.36	0.00615	1065.2	0.00721	1125.46	0.02424	1136.86	0.01157	1148.41	0.00705	1216.81	0.00445	1232.25	0.02453	578.275	3.17876e-65	590.361	-0.00809
591.361	-0.00156	701.552	0.04556	713.418	0.1398	741.304	0.54763	845.729	0.26219	916.631	0.01859	952.824	0.119	966.174	0.01627	1040.49	0.00439	1050.57	0.00731	1066.45	0.00865	1126.82	0.0301	1138.24	0.01446	1149.81	0.00888	1218.44	0.00641	1233.95	0.03694	578.859	1.21103e-64	591.361	-0.0043
592.361	0.01092	702.053	0.04686	713.94	0.14413	741.873	0.56783	846.473	0.279	917.495	0.02021	953.749	0.13097	967.121	0.018	1041.56	0.00499	1051.66	0.00835	1067.56	0.00995	1128.03	0.03555	1139.47	0.01717	1151.06	0.0106	1219.94	0.00856	1235.5	0.05135	579.442	4.5853e-64	592.361	0.00818
593.361	0.00789	702.502	0.04787	714.406	0.14749	742.381	0.58363	847.139	0.29245	918.268	0.02153	954.576	0.14085	967.968	0.01942	1042.52	0.0055	1052.64	0.00923	1068.56	0.01106	1129.12	0.04032	1140.58	0.01956	1152.19	0.01213	1221.29	0.01076	1236.92	0.06676	580.025	1.72544e-63	593.361	0.00515
594.361	-0.00113	702.901	0.04864	714.821	0.15005	742.833	0.59569	847.732	0.30289	918.955	0.02257	955.312	0.14869	968.722	0.02056	1043.37	0.00592	1053.5	0.00995	1069.45	0.01197	1130.09	0.0443	1141.57	0.02155	1153.19	0.0134	1222.52	0.01286	1238.21	0.0821	580.608	6.45283e-63	594.361	-0.00387
595.361	-7.61759e-06	703.253	0.04921	715.187	0.15196	743.232	0.60468	848.254	0.31077	919.561	0.02337	955.961	0.1547	969.387	0.02143	1044.13	0.00624	1054.27	0.01052	1070.23	0.01268	1130.95	0.04745	1142.43	0.02313	1154.07	0.01442	1223.63	0.01475	1239.38	0.09646	581.192	2.39838e-62	595.361	-0.00275
596.361	0.00881	703.561	0.04962	715.507	0.15333	743.582	0.6112	848.711	0.31654	920.092	0.02395	956.529	0.15916	969.969	0.02208	1044.78	0.00649	1054.94	0.01094	1070.92	0.01321	1131.7	0.04985	1143.19	0.02434	1154.84	0.0152	1224.61	0.01636	1240.43	0.10918	581.775	8.85942e-62	596.361	0.00607
597.361	0.00789	703.828	0.04991	715.785	0.15431	743.884	0.61581	849.108	0.32064	920.552	0.02437	957.022	0.16235	970.474	0.02254	1045.36	0.00666	1055.52	0.01125	1071.51	0.0136	1132.34	0.0516	1143.85	0.02522	1155.51	0.01577	1225.49	0.01768	1241.37	0.11992	582.358	3.25244e-61	597.361	0.00515
598.361	0.01116	704.056	0.05011	716.023	0.15497	744.144	0.61897	849.448	0.32347	920.947	0.02466	957.444	0.16457	970.906	0.02287	1045.85	0.00678	1056.02	0.01146	1072.02	0.01387	1132.9	0.05282	1144.42	0.02584	1156.09	0.01617	1226.27	0.01871	1242.21	0.12861	582.942	1.18668e-60	598.361	0.00842
599.361	0.00937	704.25	0.05024	716.224	0.15541	744.363	0.62106	849.735	0.32535	921.281	0.02485	957.802	0.16604	971.272	0.02308	1046.26	0.00687	1056.44	0.0116	1072.45	0.01406	1133.37	0.05365	1144.9	0.02626	1156.57	0.01644	1226.95	0.01948	1242.95	0.13537	583.525	4.30301e-60	599.361	0.00663
600.361	0.02003	704.412	0.05033	716.392	0.15569	744.547	0.62239	849.975	0.32655	921.559	0.02498	958.1	0.16699	971.578	0.02322	1046.61	0.00692	1056.79	0.0117	1072.81	0.01417	1133.76	0.05418	1145.3	0.02652	1156.98	0.01661	1227.54	0.02004	1243.59	0.14043	584.108	1.55071e-59	600.361	0.01729
601.361	0.00486	704.544	0.05038	716.53	0.15586	744.697	0.6232	850.172	0.32728	921.787	0.02505	958.344	0.16757	971.828	0.02331	1046.89	0.00695	1057.08	0.01175	1073.11	0.01424	1134.09	0.0545	1145.62	0.02669	1157.31	0.01671	1228.04	0.02043	1244.15	0.14408	584.691	5.55403e-59	601.361	0.00212
602.361	0.0038	704.65	0.05041	716.64	0.15596	744.817	0.62367	850.329	0.3277	921.969	0.0251	958.539	0.1679	972.028	0.02335	1047.12	0.00697	1057.31	0.01178	1073.34	0.01429	1134.34	0.05469	1145.88	0.02678	1157.57	0.01678	1228.47	0.0207	1244.63	0.14662	585.275	1.97698e-58	602.361	0.00106
603.361	0.00053932	704.733	0.05042	716.726	0.15602	744.91	0.62392	850.451	0.32792	922.112	0.02512	958.691	0.16808	972.184	0.02338	1047.29	0.00698	1057.49	0.0118	1073.53	0.01431	1134.54	0.05479	1146.09	0.02684	1157.78	0.01681	1228.82	0.02086	1245.04	0.14833	585.858	6.99384e-58	603.361	-0.0022
604.361	0.00685	704.795	0.05043	716.79	0.15604	744.98	0.62404	850.543	0.32803	922.218	0.02513	958.806	0.16817	972.301	0.02339	1047.42	0.00698	1057.62	0.01181	1073.67	0.01432	1134.69	0.05484	1146.24	0.02686	1157.94	0.01682	1229.12	0.02097	1245.38	0.14942	586.441	2.45893e-57	604.361	0.00411
605.361	-0.00694	704.839	0.05043	716.837	0.15605	745.031	0.6241	850.609	0.32808	922.295	0.02514	958.887	0.1682	972.385	0.0234	1047.52	0.00699	1057.72	0.01181	1073.76	0.01432	1134.8	0.05486	1146.35	0.02687	1158.05	0.01683	1229.35	0.02103	1245.65	0.15008	587.024	8.59203e-57	605.361	-0.00968
606.361	-0.00957	704.869	0.05043	716.868	0.15606	745.065	0.62412	850.654	0.3281	922.346	0.02514	958.942	0.16822	972.441	0.0234	1047.58	0.00699	1057.78	0.01181	1073.83	0.01432	1134.87	0.05487	1146.42	0.02688	1158.12	0.01683	1229.53	0.02106	1245.88	0.15047	587.608	2.98375e-56	606.361	-0.01231
607.361	-0.000186196	704.887	0.05043	716.886	0.15606	745.085	0.62412	850.68	0.32811	922.377	0.02514	958.976	0.16822	972.475	0.0234	1047.62	0.00699	1057.82	0.01182	1073.87	0.01433	1134.92	0.05488	1146.47	0.02688	1158.17	0.01684	1229.67	0.02107	1246.05	0.15068	588.191	1.02979e-55	607.361	-0.00293
608.361	0.0058	704.896	0.05043	716.896	0.15606	745.096	0.62412	850.694	0.32811	922.393	0.02514	958.993	0.16822	972.493	0.0234	1047.64	0.00699	1057.84	0.01182	1073.89	0.01433	1134.94	0.05488	1146.49	0.02688	1158.19	0.01684	1229.77	0.02108	1246.18	0.15078	588.774	3.53225e-55	608.361	0.00305
609.361	0.01128	704.9	0.05043	716.899	0.15606	745.099	0.62413	850.699	0.32811	922.399	0.02514	958.999	0.16822	972.499	0.0234	1047.65	0.00699	1057.85	0.01182	1073.9	0.01433	1134.95	0.05488	1146.5	0.02688	1158.2	0.01684	1229.83	0.02108	1246.27	0.15082	589.357	1.20413e-54	609.361	0.00854
610.361	0.00647	704.9	0.05043	716.9	0.15606	745.1	0.62413	850.7	0.32811	922.4	0.02514	959	0.16822	972.5	0.0234	1047.65	0.00699	1057.85	0.01182	1073.9	0.01433	1134.95	0.05488	1146.5	0.02688	1158.2	0.01684	1229.87	0.02108	1246.33	0.15084	589.941	4.07954e-54	610.361	0.00373
611.361	0.005	704.901	0.05043	716.901	0.15606	745.101	0.62413	850.701	0.32811	922.401	0.02514	959.001	0.16822	972.501	0.0234	1047.65	0.00699	1057.85	0.01182	1073.9	0.01433	1134.95	0.05488	1146.5	0.02688	1158.2	0.01684	1229.89	0.02108	1246.37	0.15084	590.524	1.37363e-53	611.361	0.00226
612.361	0.00195	704.909	0.05043	716.909	0.15606	745.109	0.62412	850.707	0.32811	922.407	0.02514	959.006	0.16822	972.506	0.0234	1047.66	0.00699	1057.85	0.01182	1073.9	0.01433	1134.95	0.05488	1146.5	0.02688	1158.2	0.01684	1229.9	0.02108	1246.39	0.15084	591.107	4.59668e-53	612.361	-0.000787373
613.361	0.00408	704.931	0.05043	716.93	0.15606	745.129	0.62412	850.725	0.32811	922.422	0.02514	959.021	0.16822	972.52	0.0234	1047.67	0.00699	1057.87	0.01182	1073.92	0.01433	1134.96	0.05488	1146.51	0.02688	1158.21	0.01684	1229.9	0.02108	1246.4	0.15084	591.691	1.52875e-52	613.361	0.00134
614.361	0.01109	704.973	0.05043	716.972	0.15605	745.169	0.6241	850.759	0.3281	922.452	0.02514	959.049	0.16822	972.547	0.0234	1047.69	0.00699	1057.89	0.01181	1073.94	0.01433	1134.98	0.05488	1146.53	0.02688	1158.23	0.01684	1229.9	0.02108	1246.4	0.15084	592.274	5.053e-52	614.361	0.00835
615.361	0.00838	705.042	0.05043	717.04	0.15603	745.235	0.62402	850.815	0.32807	922.502	0.02514	959.095	0.16821	972.593	0.0234	1047.73	0.00699	1057.93	0.01181	1073.97	0.01432	1135.01	0.05487	1146.56	0.02688	1158.26	0.01684	1229.9	0.02108	1246.4	0.15084	592.857	1.65989e-51	615.361	0.00564
616.361	0.00266	705.145	0.05041	717.142	0.15598	745.333	0.62382	850.899	0.32799	922.576	0.02513	959.164	0.16818	972.66	0.0234	1047.79	0.00699	1057.98	0.01181	1074.03	0.01432	1135.06	0.05487	1146.6	0.02687	1158.3	0.01683	1229.91	0.02108	1246.4	0.15084	593.44	5.41909e-51	616.361	-7.77202e-05
617.361	-0.00364	705.29	0.05036	717.284	0.15585	745.469	0.62335	851.016	0.32781	922.68	0.02512	959.261	0.16812	972.754	0.02339	1047.87	0.00698	1058.06	0.01181	1074.1	0.01432	1135.12	0.05486	1146.67	0.02687	1158.36	0.01683	1229.92	0.02108	1246.41	0.15084	594.024	1.7583e-50	617.361	-0.00638
618.361	0.0128	705.482	0.05028	717.473	0.15559	745.651	0.62241	851.172	0.32745	922.817	0.0251	959.39	0.16799	972.88	0.02337	1047.97	0.00698	1058.17	0.0118	1074.2	0.01431	1135.21	0.05484	1146.75	0.02686	1158.44	0.01683	1229.95	0.02108	1246.42	0.15084	594.607	5.6699e-50	618.361	0.01006
619.361	0.00651	705.728	0.05012	717.715	0.15512	745.885	0.62064	851.371	0.32677	922.994	0.02506	959.555	0.16775	973.041	0.02334	1048.11	0.00697	1058.3	0.01179	1074.33	0.0143	1135.32	0.05481	1146.85	0.02685	1158.54	0.01682	1229.98	0.02108	1246.45	0.15084	595.19	1.81709e-49	619.361	0.00377
620.361	0.00404	706.036	0.04985	718.018	0.1543	746.177	0.61759	851.621	0.32559	923.215	0.02499	959.761	0.16734	973.241	0.02328	1048.28	0.00696	1058.47	0.01177	1074.49	0.01428	1135.45	0.05475	1146.98	0.02682	1158.67	0.0168	1230.03	0.02108	1246.48	0.15084	595.773	5.78758e-49	620.361	0.00129
621.361	0.00805	706.412	0.0494	718.389	0.15295	746.533	0.6126	851.926	0.32366	923.485	0.02487	960.013	0.16666	973.487	0.02319	1048.49	0.00694	1058.67	0.01174	1074.69	0.01424	1135.62	0.05465	1147.15	0.02678	1158.82	0.01678	1230.09	0.02108	1246.52	0.15082	596.357	1.83204e-48	621.361	0.00531
622.361	0.02072	706.863	0.0487	718.833	0.15086	746.961	0.60482	852.292	0.32065	923.809	0.02469	960.316	0.1656	973.781	0.02305	1048.74	0.00691	1058.91	0.01169	1074.92	0.01419	1135.82	0.0545	1147.34	0.02671	1159.01	0.01674	1230.17	0.02107	1246.58	0.1508	596.94	5.76356e-48	622.361	0.01798
623.361	0.01873	707.396	0.04766	719.357	0.14774	747.466	0.59321	852.724	0.31614	924.191	0.02442	960.673	0.16401	974.129	0.02284	1049.04	0.00687	1059.2	0.01162	1075.2	0.01411	1136.05	0.05427	1147.57	0.0266	1159.23	0.01668	1230.27	0.02106	1246.66	0.15075	597.523	1.80204e-47	623.361	0.01599
624.361	0.02812	708.018	0.04618	719.969	0.14327	748.055	0.57657	853.227	0.30962	924.637	0.02402	961.089	0.16169	974.534	0.02254	1049.38	0.0068	1059.54	0.01151	1075.52	0.01399	1136.33	0.05394	1147.83	0.02645	1159.48	0.01659	1230.39	0.02104	1246.76	0.15067	598.106	5.5996e-47	624.361	0.02538
625.361	0.03424	708.735	0.04413	720.675	0.13713	748.734	0.55361	853.809	0.30055	925.152	0.02347	961.57	0.15844	975.002	0.02211	1049.78	0.00671	1059.93	0.01136	1075.9	0.01382	1136.64	0.05347	1148.14	0.02623	1159.78	0.01646	1230.53	0.02101	1246.88	0.15053	598.69	1.72929e-46	625.361	0.0315
626.361	0.03512	709.554	0.04143	721.481	0.12899	749.511	0.5231	854.473	0.28834	925.74	0.02272	962.118	0.15401	975.537	0.02152	1050.23	0.00658	1060.37	0.01115	1076.32	0.01358	1137.01	0.05281	1148.49	0.02593	1160.11	0.01628	1230.7	0.02096	1247.02	0.15032	599.273	5.30756e-46	626.361	0.03238
627.361	0.02497	710.482	0.03801	722.395	0.11865	750.391	0.4841	855.225	0.27245	926.406	0.02173	962.741	0.14816	976.143	0.02075	1050.75	0.0064	1060.87	0.01087	1076.81	0.01327	1137.42	0.05193	1148.88	0.02553	1160.5	0.01605	1230.9	0.02089	1247.19	0.14999	599.856	1.61898e-45	627.361	0.02223
628.361	0.02148	711.526	0.03386	723.423	0.10607	751.38	0.43632	856.072	0.25251	927.155	0.02047	963.44	0.14066	976.824	0.01975	1051.33	0.00618	1061.44	0.01051	1077.35	0.01286	1137.88	0.05077	1149.33	0.025	1160.93	0.01574	1231.13	0.02079	1247.39	0.14951	600.44	4.90801e-45	628.361	0.01874
629.361	0.02779	712.693	0.02906	724.572	0.09148	752.486	0.38039	857.018	0.22839	927.992	0.01893	964.222	0.13134	977.586	0.01851	1051.98	0.0059	1062.07	0.01005	1077.96	0.01234	1138.39	0.04928	1149.83	0.02431	1161.41	0.01534	1231.4	0.02066	1247.62	0.14884	601.023	1.47873e-44	629.361	0.02505
630.361	0.03547	713.989	0.02383	725.848	0.07546	753.715	0.31822	858.069	0.20044	928.923	0.01709	965.091	0.12013	978.431	0.017	1052.69	0.00555	1062.77	0.00948	1078.63	0.01169	1138.96	0.04741	1150.38	0.02345	1161.94	0.01483	1231.7	0.02047	1247.87	0.1479	601.606	4.42781e-44	630.361	0.03273
631.361	0.03387	715.422	0.01846	727.258	0.05894	755.073	0.25307	859.23	0.16951	929.951	0.01498	966.051	0.10713	979.366	0.01525	1053.49	0.00513	1063.55	0.0088	1079.38	0.01091	1139.6	0.04511	1150.99	0.02238	1162.53	0.0142	1232.03	0.02023	1248.17	0.14662	602.189	1.31767e-43	631.361	0.03113
632.361	0.02964	716.998	0.01336	728.809	0.04307	756.567	0.18924	860.508	0.13704	931.082	0.01268	967.107	0.09265	980.395	0.01329	1054.36	0.00464	1064.4	0.008	1080.2	0.00999	1140.29	0.04235	1151.66	0.0211	1163.18	0.01344	1232.41	0.01991	1248.5	0.14493	602.773	3.89712e-43	632.361	0.0269
633.361	0.02838	718.724	0.0089	730.508	0.02906	758.202	0.1314	861.907	0.10494	932.32	0.01029	968.263	0.07721	981.521	0.01118	1055.32	0.0041	1065.34	0.0071	1081.1	0.00895	1141.06	0.03912	1152.4	0.0196	1163.89	0.01255	1232.83	0.01951	1248.87	0.14272	603.356	1.14551e-42	633.361	0.02564
634.361	0.03129	720.606	0.00537	732.362	0.01782	759.987	0.08351	863.433	0.07532	933.671	0.00794	969.525	0.06155	982.75	0.00902	1056.37	0.00351	1066.36	0.00612	1082.08	0.0078	1141.89	0.03546	1153.2	0.01788	1164.66	0.01152	1233.29	0.019	1249.28	0.1399	603.939	3.34634e-42	634.361	0.02855
635.361	0.03304	722.653	0.00289	734.376	0.00976	761.926	0.04779	865.092	0.05007	935.14	0.00576	970.896	0.04657	984.085	0.00692	1057.5	0.0029	1067.47	0.0051	1083.15	0.00659	1142.79	0.03141	1154.07	0.01597	1165.5	0.01037	1233.79	0.01837	1249.73	0.13636	604.522	9.71541e-42	635.361	0.0303
636.361	0.03691	724.869	0.00135	736.558	0.00468	764.027	0.02417	866.889	0.0304	936.73	0.0039	972.381	0.03312	985.531	0.00501	1058.73	0.00229	1068.67	0.00408	1084.3	0.00536	1143.77	0.02709	1155.02	0.01391	1166.42	0.00912	1234.35	0.01762	1250.23	0.132	605.106	2.8033e-41	636.361	0.03416
637.361	0.03531	727.263	0.000538805	738.915	0.00192	766.296	0.01058	868.83	0.01661	938.448	0.00243	973.986	0.02191	987.094	0.00339	1060.06	0.00173	1069.97	0.00312	1085.55	0.00418	1144.83	0.02264	1156.04	0.01176	1167.4	0.00781	1234.96	0.01672	1250.78	0.12673	605.689	8.0389e-41	637.361	0.03257
638.361	0.04494	729.841	0.000178133	741.453	0.000656312	768.739	0.00391	870.92	0.00803	940.298	0.00137	975.713	0.01333	988.776	0.00211	1061.49	0.00123	1071.36	0.00225	1086.89	0.0031	1145.97	0.01824	1157.14	0.00962	1168.46	0.00647	1235.61	0.01568	1251.38	0.12047	606.272	2.29109e-40	638.361	0.0422
639.361	0.05071	732.61	4.74364e-05	744.178	0.000182072	771.364	0.00119	873.165	0.00336	942.285	0.000694542	977.569	0.00736	990.583	0.0012	1063.03	0.000816636	1072.86	0.00153	1088.33	0.00216	1147.19	0.01409	1158.32	0.00756	1169.6	0.00517	1236.33	0.01449	1252.03	0.11318	606.855	6.4894e-40	639.361	0.04797
640.361	0.0449	735.577	9.84886e-06	747.099	3.96849e-05	774.175	0.000290414	875.57	0.0012	944.414	0.000309107	979.556	0.00363	992.519	0.000616011	1064.68	0.000503182	1074.47	0.000963172	1089.88	0.00141	1148.5	0.01037	1159.59	0.00568	1170.82	0.00396	1237.1	0.01317	1252.73	0.10487	607.439	1.82678e-39	640.361	0.04216
641.361	0.03258	738.748	1.53772e-06	750.22	6.56223e-06	777.181	5.47645e-05	878.141	0.000353168	946.69	0.000118788	981.681	0.00158	994.588	0.000279339	1066.44	0.000283983	1076.19	0.000558451	1091.53	0.000852417	1149.9	0.00722	1160.94	0.00405	1172.13	0.00289	1237.93	0.01175	1253.49	0.09562	608.022	5.11075e-39	641.361	0.02984
642.361	0.031	742.13	1.7348e-07	753.55	7.91992e-07	780.387	7.71269e-06	880.883	8.41694e-05	949.117	3.86157e-05	983.948	0.000592346	996.795	0.000110301	1068.31	0.000145007	1078.02	0.000294337	1093.29	0.000471517	1151.39	0.00472	1162.39	0.00272	1173.52	0.002	1238.82	0.01024	1254.3	0.08556	608.605	1.42103e-38	642.361	0.02826
643.361	0.03672	745.73	1.35333e-08	757.094	6.68535e-08	783.799	7.79796e-07	883.802	1.57407e-05	951.701	1.03811e-05	986.361	0.000188412	999.145	3.72217e-05	1070.31	6.60895e-05	1079.97	0.000139213	1095.17	0.000235974	1152.98	0.00287	1163.92	0.00171	1175	0.0013	1239.77	0.0087	1255.18	0.07491	609.189	3.92678e-38	643.361	0.03398
644.361	0.03253	749.556	6.95603e-10	760.86	3.76647e-09	787.425	5.41978e-08	886.903	2.2377e-06	954.446	2.25121e-06	988.924	4.96913e-05	1001.64	1.0516e-05	1072.43	2.64888e-05	1082.04	5.82547e-05	1097.16	0.000105453	1154.67	0.00161	1165.55	0.000996315	1176.58	0.000785825	1240.8	0.00718	1256.12	0.06397	609.772	1.07843e-37	644.361	0.02979
645.361	0.02163	753.613	2.23437e-11	764.854	1.34553e-10	791.271	2.46929e-09	890.192	2.33558e-07	957.358	3.83216e-07	991.643	1.06114e-05	1004.29	2.43198e-06	1074.69	9.18546e-06	1084.24	2.12353e-05	1099.28	4.14813e-05	1156.47	0.000821807	1167.28	0.000532793	1178.24	0.000439035	1241.88	0.00573	1257.13	0.05308	610.355	2.94348e-37	645.361	0.01889
646.361	0.02339	757.909	4.23344e-13	769.083	2.88193e-12	795.342	7.00189e-11	893.675	1.7231e-08	960.44	4.97063e-08	994.522	1.78781e-06	1007.09	4.49199e-07	1077.07	2.70721e-06	1086.57	6.62974e-06	1101.51	1.41395e-05	1158.36	0.000379112	1169.12	0.000258812	1180.01	0.000224313	1243.04	0.0044	1258.2	0.04264	610.938	7.98455e-37	646.361	0.02065
647.361	0.0409	762.45	4.44268e-15	773.554	3.48193e-14	799.647	1.16776e-12	897.357	8.62151e-10	963.699	4.756e-09	997.565	2.31022e-07	1010.06	6.45134e-08	1079.59	6.65127e-07	1089.03	1.7403e-06	1103.88	4.10567e-06	1160.37	0.000155852	1171.06	0.000112901	1181.88	0.000103697	1244.27	0.00323	1259.34	0.033	611.522	2.15257e-36	647.361	0.03816
648.361	0.05059	767.244	2.41158e-17	778.273	2.22081e-16	804.19	1.07722e-14	901.243	2.79698e-11	967.139	3.24067e-10	1000.78	2.22038e-08	1013.18	6.99745e-09	1082.25	1.33382e-07	1091.63	3.7646e-07	1106.38	9.96882e-07	1162.49	5.63392e-05	1173.1	4.36811e-05	1183.85	4.28748e-05	1245.58	0.00226	1260.55	0.02449	612.105	5.76745e-36	648.361	0.04785
649.361	0.04896	772.296	6.28702e-20	783.246	6.95889e-19	808.979	5.14185e-17	905.339	5.60343e-13	970.765	1.51357e-11	1004.16	1.53524e-09	1016.48	5.55379e-10	1085.06	2.13392e-08	1094.36	6.56641e-08	1109.01	1.98367e-07	1164.72	1.76512e-05	1175.26	1.47878e-05	1185.93	1.5657e-05	1246.96	0.0015	1261.84	0.01734	612.688	1.53577e-35	649.361	0.04622
650.361	0.05129	774.922	2.37842e-21	785.831	2.91307e-20	811.467	2.71355e-18	907.467	6.51244e-14	972.649	2.80298e-12	1005.92	3.52836e-10	1018.19	1.37707e-10	1086.51	7.78223e-09	1095.79	2.51136e-08	1110.38	8.15724e-08	1165.88	9.31867e-06	1176.38	8.14704e-06	1187.01	8.99313e-06	1248.42	0.00093604	1263.2	0.01164	613.271	4.06433e-35	650.361	0.04855
651.361	0.04507	827.466	3.08322e-61	837.284	1.17206e-58	860.357	2.71192e-53	946.757	1.40077e-37	1005.42	1.70864e-29	1035.37	1.73352e-24	1046.41	6.85833e-24	1107.9	3.44227e-17	1116.24	4.28766e-16	1129.37	1.06088e-14	1179.32	9.49853e-10	1188.77	2.42606e-09	1198.35	7.46233e-09	1249.97	0.00054523	1264.64	0.00737	613.855	1.06898e-34	651.361	0.04233
652.361	0.02516	880.01	6.86687e-123	888.737	6.35288e-118	909.246	3.89377e-107	986.046	2.04062e-73	1038.19	3.5589e-55	1064.81	1.24691e-45	1074.63	1.80676e-43	1129.28	3.77951e-29	1136.7	3.67495e-27	1148.37	1.9695e-24	1192.77	3.63218e-15	1201.17	4.43569e-14	1209.68	6.01174e-13	1251.59	0.000294349	1266.16	0.00436	614.438	2.79425e-34	652.361	0.02242
653.361	0.02342	932.554	0	940.19	0	958.135	0	1025.34	2.01341e-121	1070.96	2.53289e-89	1094.25	1.31307e-73	1102.84	2.51769e-69	1150.67	1.03009e-44	1157.16	1.58126e-41	1167.37	5.21927e-37	1206.22	5.2106e-22	1213.57	4.97942e-20	1221.02	4.70207e-18	1253.31	0.000146061	1267.76	0.0024	615.021	7.25908e-34	653.361	0.02068
654.361	0.03228	985.097	0	991.643	0	1007.02	0	1064.62	0	1103.73	6.15961e-132	1123.7	2.02439e-108	1131.06	1.85577e-101	1172.05	6.96896e-64	1177.62	3.41565e-59	1186.37	1.97438e-52	1219.67	2.80424e-30	1225.97	3.43205e-27	1232.35	3.57059e-24	1255.11	6.6022e-05	1269.44	0.00122	615.604	1.8742e-33	654.361	0.02954
655.361	0.02757	1037.64	0	1043.1	0	1055.91	0	1103.91	0	1136.5	0	1153.14	0	1159.28	0	1193.44	1.17033e-86	1198.07	3.70395e-80	1205.37	1.06615e-70	1233.12	5.66178e-40	1238.37	1.4524e-35	1243.69	2.6324e-31	1257	2.69231e-05	1271.22	0.000563558	616.188	4.80914e-33	655.361	0.02483
656.361	0.02099	1090.19	0	1094.55	0	1104.8	0	1143.2	0	1169.28	0	1182.59	0	1187.49	0	1214.82	4.87866e-113	1218.53	2.0164e-104	1224.37	8.21806e-92	1246.57	4.28844e-51	1250.77	3.77379e-45	1255.02	1.8842e-39	1257.97	1.64882e-05	1273.08	0.000236212	616.771	1.22641e-32	656.361	0.01825
657.361	0.02739	1142.73	0	1146	0	1153.69	0	1182.49	0	1202.05	0	1212.03	0	1215.71	0	1236.21	0	1238.99	5.51072e-132	1243.37	9.04249e-116	1260.02	1.21858e-63	1263.17	6.0204e-56	1266.36	1.30938e-48	1268.57	2.68734e-08	1275.03	8.87014e-05	617.354	3.10831e-32	657.361	0.02465
658.361	0.03023	1195.27	0	1197.45	0	1202.58	0	1221.78	0	1234.82	0	1241.47	0	1243.93	0	1257.59	0	1259.45	0	1262.36	0	1273.46	1.29902e-77	1275.56	5.89701e-68	1277.69	8.83417e-59	1279.17	5.70526e-12	1276.04	5.19858e-05	617.938	7.82944e-32	658.361	0.02749
659.361	0.02639	1247.82	0	1248.91	0	1251.47	0	1261.07	0	1267.59	0	1270.92	0	1272.14	0	1278.98	0	1279.9	0	1281.36	0	1286.91	5.19503e-93	1287.96	3.54646e-81	1289.03	5.78666e-70	1289.76	1.57773e-16	1288.2	1.95665e-08	618.521	1.96e-31	659.361	0.02365
660.361	0.02608	1300.36	0	1300.36	0	1300.36	0	1300.36	0	1300.36	0	1300.36	0	1300.36	0	1300.36	0	1300.36	0	1300.36	0	1300.36	7.79415e-110	1300.36	1.30953e-95	1300.36	3.68004e-82	1300.36	5.68319e-22	1300.36	5.02681e-13	619.104	4.87638e-31	660.361	0.02334
661.361	0.03589	--	--	--	--	--	--	--	--	--	--	--	--	--	--	--	--	--	--	--	--	--	--	--	--	--	--	--	--	--	--	619.687	1.20575e-30	661.361	0.03315
662.361	0.02976	--	--	--	--	--	--	--	--	--	--	--	--	--	--	--	--	--	--	--	--	--	--	--	--	--	--	--	--	--	--	620.271	2.96303e-30	662.361	0.02702
663.361	0.03303	--	--	--	--	--	--	--	--	--	--	--	--	--	--	--	--	--	--	--	--	--	--	--	--	--	--	--	--	--	--	620.854	7.23655e-30	663.361	0.03029
664.361	0.02013	--	--	--	--	--	--	--	--	--	--	--	--	--	--	--	--	--	--	--	--	--	--	--	--	--	--	--	--	--	--	621.437	1.75649e-29	664.361	0.01739
665.361	0.02342	--	--	--	--	--	--	--	--	--	--	--	--	--	--	--	--	--	--	--	--	--	--	--	--	--	--	--	--	--	--	622.02	4.2372e-29	665.361	0.02068
666.361	0.01321	--	--	--	--	--	--	--	--	--	--	--	--	--	--	--	--	--	--	--	--	--	--	--	--	--	--	--	--	--	--	622.604	1.01585e-28	666.361	0.01047
667.361	0.0215	--	--	--	--	--	--	--	--	--	--	--	--	--	--	--	--	--	--	--	--	--	--	--	--	--	--	--	--	--	--	623.187	2.42046e-28	667.361	0.01876
668.361	0.01782	--	--	--	--	--	--	--	--	--	--	--	--	--	--	--	--	--	--	--	--	--	--	--	--	--	--	--	--	--	--	623.77	5.73171e-28	668.361	0.01508
669.361	0.0215	--	--	--	--	--	--	--	--	--	--	--	--	--	--	--	--	--	--	--	--	--	--	--	--	--	--	--	--	--	--	624.354	1.34893e-27	669.361	0.01876
670.361	0.01551	--	--	--	--	--	--	--	--	--	--	--	--	--	--	--	--	--	--	--	--	--	--	--	--	--	--	--	--	--	--	624.937	3.15509e-27	670.361	0.01277
671.361	0.01453	--	--	--	--	--	--	--	--	--	--	--	--	--	--	--	--	--	--	--	--	--	--	--	--	--	--	--	--	--	--	625.52	7.33419e-27	671.361	0.01179
672.361	0.00723	--	--	--	--	--	--	--	--	--	--	--	--	--	--	--	--	--	--	--	--	--	--	--	--	--	--	--	--	--	--	626.103	1.69438e-26	672.361	0.00449
673.361	0.00498	--	--	--	--	--	--	--	--	--	--	--	--	--	--	--	--	--	--	--	--	--	--	--	--	--	--	--	--	--	--	626.687	3.89034e-26	673.361	0.00224
674.361	0.00892	--	--	--	--	--	--	--	--	--	--	--	--	--	--	--	--	--	--	--	--	--	--	--	--	--	--	--	--	--	--	627.27	8.87734e-26	674.361	0.00618
675.361	0.0149	--	--	--	--	--	--	--	--	--	--	--	--	--	--	--	--	--	--	--	--	--	--	--	--	--	--	--	--	--	--	627.853	2.01324e-25	675.361	0.01216
676.361	0.02277	--	--	--	--	--	--	--	--	--	--	--	--	--	--	--	--	--	--	--	--	--	--	--	--	--	--	--	--	--	--	628.436	4.53761e-25	676.361	0.02003
677.361	0.02237	--	--	--	--	--	--	--	--	--	--	--	--	--	--	--	--	--	--	--	--	--	--	--	--	--	--	--	--	--	--	629.02	1.01643e-24	677.361	0.01963
678.361	0.02771	--	--	--	--	--	--	--	--	--	--	--	--	--	--	--	--	--	--	--	--	--	--	--	--	--	--	--	--	--	--	629.603	2.26278e-24	678.361	0.02497
679.361	0.01812	--	--	--	--	--	--	--	--	--	--	--	--	--	--	--	--	--	--	--	--	--	--	--	--	--	--	--	--	--	--	630.186	5.00643e-24	679.361	0.01538
680.361	0.02311	--	--	--	--	--	--	--	--	--	--	--	--	--	--	--	--	--	--	--	--	--	--	--	--	--	--	--	--	--	--	630.769	1.10086e-23	680.361	0.02037
681.361	0.02044	--	--	--	--	--	--	--	--	--	--	--	--	--	--	--	--	--	--	--	--	--	--	--	--	--	--	--	--	--	--	631.353	2.40576e-23	681.361	0.0177
682.361	0.02421	--	--	--	--	--	--	--	--	--	--	--	--	--	--	--	--	--	--	--	--	--	--	--	--	--	--	--	--	--	--	631.936	5.22507e-23	682.361	0.02147
683.361	0.01935	--	--	--	--	--	--	--	--	--	--	--	--	--	--	--	--	--	--	--	--	--	--	--	--	--	--	--	--	--	--	632.519	1.12785e-22	683.361	0.01661
684.361	0.02275	--	--	--	--	--	--	--	--	--	--	--	--	--	--	--	--	--	--	--	--	--	--	--	--	--	--	--	--	--	--	633.103	2.4195e-22	684.361	0.02001
685.361	0.01978	--	--	--	--	--	--	--	--	--	--	--	--	--	--	--	--	--	--	--	--	--	--	--	--	--	--	--	--	--	--	633.686	5.15844e-22	685.361	0.01704
686.361	0.01322	--	--	--	--	--	--	--	--	--	--	--	--	--	--	--	--	--	--	--	--	--	--	--	--	--	--	--	--	--	--	634.269	1.09303e-21	686.361	0.01048
687.361	0.01054	--	--	--	--	--	--	--	--	--	--	--	--	--	--	--	--	--	--	--	--	--	--	--	--	--	--	--	--	--	--	634.852	2.30176e-21	687.361	0.0078
688.361	0.01807	--	--	--	--	--	--	--	--	--	--	--	--	--	--	--	--	--	--	--	--	--	--	--	--	--	--	--	--	--	--	635.436	4.81734e-21	688.361	0.01533
689.361	0.02117	--	--	--	--	--	--	--	--	--	--	--	--	--	--	--	--	--	--	--	--	--	--	--	--	--	--	--	--	--	--	636.019	1.00201e-20	689.361	0.01843
690.361	0.0192	--	--	--	--	--	--	--	--	--	--	--	--	--	--	--	--	--	--	--	--	--	--	--	--	--	--	--	--	--	--	636.602	2.07137e-20	690.361	0.01646
691.361	0.01947	--	--	--	--	--	--	--	--	--	--	--	--	--	--	--	--	--	--	--	--	--	--	--	--	--	--	--	--	--	--	637.185	4.25559e-20	691.361	0.01673
692.361	0.01843	--	--	--	--	--	--	--	--	--	--	--	--	--	--	--	--	--	--	--	--	--	--	--	--	--	--	--	--	--	--	637.769	8.68919e-20	692.361	0.01569
693.361	0.02251	--	--	--	--	--	--	--	--	--	--	--	--	--	--	--	--	--	--	--	--	--	--	--	--	--	--	--	--	--	--	638.352	1.76326e-19	693.361	0.01977
694.361	0.02603	--	--	--	--	--	--	--	--	--	--	--	--	--	--	--	--	--	--	--	--	--	--	--	--	--	--	--	--	--	--	638.935	3.5561e-19	694.361	0.02329
695.361	0.02859	--	--	--	--	--	--	--	--	--	--	--	--	--	--	--	--	--	--	--	--	--	--	--	--	--	--	--	--	--	--	639.518	7.12767e-19	695.361	0.02585
696.361	0.01806	--	--	--	--	--	--	--	--	--	--	--	--	--	--	--	--	--	--	--	--	--	--	--	--	--	--	--	--	--	--	640.102	1.41984e-18	696.361	0.01532
697.361	0.01841	--	--	--	--	--	--	--	--	--	--	--	--	--	--	--	--	--	--	--	--	--	--	--	--	--	--	--	--	--	--	640.685	2.81093e-18	697.361	0.01566
698.361	0.02842	--	--	--	--	--	--	--	--	--	--	--	--	--	--	--	--	--	--	--	--	--	--	--	--	--	--	--	--	--	--	641.268	5.53068e-18	698.361	0.02568
699.361	0.04333	--	--	--	--	--	--	--	--	--	--	--	--	--	--	--	--	--	--	--	--	--	--	--	--	--	--	--	--	--	--	641.852	1.0815e-17	699.361	0.04059
700.361	0.0461	--	--	--	--	--	--	--	--	--	--	--	--	--	--	--	--	--	--	--	--	--	--	--	--	--	--	--	--	--	--	642.435	2.10179e-17	700.361	0.04336
701.361	0.03493	--	--	--	--	--	--	--	--	--	--	--	--	--	--	--	--	--	--	--	--	--	--	--	--	--	--	--	--	--	--	643.018	4.05949e-17	701.361	0.03219
702.361	0.03674	--	--	--	--	--	--	--	--	--	--	--	--	--	--	--	--	--	--	--	--	--	--	--	--	--	--	--	--	--	--	643.601	7.79242e-17	702.361	0.034
703.361	0.04678	--	--	--	--	--	--	--	--	--	--	--	--	--	--	--	--	--	--	--	--	--	--	--	--	--	--	--	--	--	--	644.185	1.48659e-16	703.361	0.04404
704.361	0.0632	--	--	--	--	--	--	--	--	--	--	--	--	--	--	--	--	--	--	--	--	--	--	--	--	--	--	--	--	--	--	644.768	2.81856e-16	704.361	0.06046
705.361	0.06869	--	--	--	--	--	--	--	--	--	--	--	--	--	--	--	--	--	--	--	--	--	--	--	--	--	--	--	--	--	--	645.351	5.31108e-16	705.361	0.06595
706.361	0.0761	--	--	--	--	--	--	--	--	--	--	--	--	--	--	--	--	--	--	--	--	--	--	--	--	--	--	--	--	--	--	645.934	9.94616e-16	706.361	0.07336
707.361	0.08676	--	--	--	--	--	--	--	--	--	--	--	--	--	--	--	--	--	--	--	--	--	--	--	--	--	--	--	--	--	--	646.518	1.85117e-15	707.361	0.08402
708.361	0.09091	--	--	--	--	--	--	--	--	--	--	--	--	--	--	--	--	--	--	--	--	--	--	--	--	--	--	--	--	--	--	647.101	3.42417e-15	708.361	0.08817
709.361	0.09095	--	--	--	--	--	--	--	--	--	--	--	--	--	--	--	--	--	--	--	--	--	--	--	--	--	--	--	--	--	--	647.684	6.29481e-15	709.361	0.08821
710.361	0.09815	--	--	--	--	--	--	--	--	--	--	--	--	--	--	--	--	--	--	--	--	--	--	--	--	--	--	--	--	--	--	648.267	1.15008e-14	710.361	0.0954
711.361	0.11872	--	--	--	--	--	--	--	--	--	--	--	--	--	--	--	--	--	--	--	--	--	--	--	--	--	--	--	--	--	--	648.851	2.08829e-14	711.361	0.11598
712.361	0.13926	--	--	--	--	--	--	--	--	--	--	--	--	--	--	--	--	--	--	--	--	--	--	--	--	--	--	--	--	--	--	649.434	3.76853e-14	712.361	0.13652
713.361	0.15655	--	--	--	--	--	--	--	--	--	--	--	--	--	--	--	--	--	--	--	--	--	--	--	--	--	--	--	--	--	--	650.017	6.75883e-14	713.361	0.15381
714.361	0.16725	--	--	--	--	--	--	--	--	--	--	--	--	--	--	--	--	--	--	--	--	--	--	--	--	--	--	--	--	--	--	650.601	1.20473e-13	714.361	0.16451
715.361	0.16567	--	--	--	--	--	--	--	--	--	--	--	--	--	--	--	--	--	--	--	--	--	--	--	--	--	--	--	--	--	--	651.184	2.13415e-13	715.361	0.16293
716.361	0.17473	--	--	--	--	--	--	--	--	--	--	--	--	--	--	--	--	--	--	--	--	--	--	--	--	--	--	--	--	--	--	651.767	3.75732e-13	716.361	0.17199
717.361	0.18432	--	--	--	--	--	--	--	--	--	--	--	--	--	--	--	--	--	--	--	--	--	--	--	--	--	--	--	--	--	--	652.35	6.57431e-13	717.361	0.18158
718.361	0.18876	--	--	--	--	--	--	--	--	--	--	--	--	--	--	--	--	--	--	--	--	--	--	--	--	--	--	--	--	--	--	652.934	1.14325e-12	718.361	0.18601
719.361	0.18085	--	--	--	--	--	--	--	--	--	--	--	--	--	--	--	--	--	--	--	--	--	--	--	--	--	--	--	--	--	--	653.517	1.97582e-12	719.361	0.17811
720.361	0.1716	--	--	--	--	--	--	--	--	--	--	--	--	--	--	--	--	--	--	--	--	--	--	--	--	--	--	--	--	--	--	654.1	3.39371e-12	720.361	0.16886
721.361	0.1668	--	--	--	--	--	--	--	--	--	--	--	--	--	--	--	--	--	--	--	--	--	--	--	--	--	--	--	--	--	--	654.683	5.79321e-12	721.361	0.16406
722.361	0.1637	--	--	--	--	--	--	--	--	--	--	--	--	--	--	--	--	--	--	--	--	--	--	--	--	--	--	--	--	--	--	655.267	9.82837e-12	722.361	0.16096
723.361	0.14027	--	--	--	--	--	--	--	--	--	--	--	--	--	--	--	--	--	--	--	--	--	--	--	--	--	--	--	--	--	--	655.85	1.65715e-11	723.361	0.13753
724.361	0.12133	--	--	--	--	--	--	--	--	--	--	--	--	--	--	--	--	--	--	--	--	--	--	--	--	--	--	--	--	--	--	656.433	2.77691e-11	724.361	0.11859
725.361	0.11093	--	--	--	--	--	--	--	--	--	--	--	--	--	--	--	--	--	--	--	--	--	--	--	--	--	--	--	--	--	--	657.016	4.62464e-11	725.361	0.10819
726.361	0.10257	--	--	--	--	--	--	--	--	--	--	--	--	--	--	--	--	--	--	--	--	--	--	--	--	--	--	--	--	--	--	657.6	7.65444e-11	726.361	0.09983
727.361	0.0829	--	--	--	--	--	--	--	--	--	--	--	--	--	--	--	--	--	--	--	--	--	--	--	--	--	--	--	--	--	--	658.183	1.25912e-10	727.361	0.08016
728.361	0.07302	--	--	--	--	--	--	--	--	--	--	--	--	--	--	--	--	--	--	--	--	--	--	--	--	--	--	--	--	--	--	658.766	2.05844e-10	728.361	0.07028
729.361	0.06655	--	--	--	--	--	--	--	--	--	--	--	--	--	--	--	--	--	--	--	--	--	--	--	--	--	--	--	--	--	--	659.35	3.34449e-10	729.361	0.0638
730.361	0.06698	--	--	--	--	--	--	--	--	--	--	--	--	--	--	--	--	--	--	--	--	--	--	--	--	--	--	--	--	--	--	659.933	5.40055e-10	730.361	0.06424
731.361	0.0713	--	--	--	--	--	--	--	--	--	--	--	--	--	--	--	--	--	--	--	--	--	--	--	--	--	--	--	--	--	--	660.516	8.66692e-10	731.361	0.06856
732.361	0.07232	--	--	--	--	--	--	--	--	--	--	--	--	--	--	--	--	--	--	--	--	--	--	--	--	--	--	--	--	--	--	661.099	1.38232e-09	732.361	0.06958
733.361	0.07133	--	--	--	--	--	--	--	--	--	--	--	--	--	--	--	--	--	--	--	--	--	--	--	--	--	--	--	--	--	--	661.683	2.19116e-09	733.361	0.06859
734.361	0.08365	--	--	--	--	--	--	--	--	--	--	--	--	--	--	--	--	--	--	--	--	--	--	--	--	--	--	--	--	--	--	662.266	3.45189e-09	734.361	0.08091
735.361	0.10468	--	--	--	--	--	--	--	--	--	--	--	--	--	--	--	--	--	--	--	--	--	--	--	--	--	--	--	--	--	--	662.849	5.40452e-09	735.361	0.10194
736.361	0.1356	--	--	--	--	--	--	--	--	--	--	--	--	--	--	--	--	--	--	--	--	--	--	--	--	--	--	--	--	--	--	663.432	8.40963e-09	736.361	0.13286
737.361	0.16701	--	--	--	--	--	--	--	--	--	--	--	--	--	--	--	--	--	--	--	--	--	--	--	--	--	--	--	--	--	--	664.016	1.30052e-08	737.361	0.16427
738.361	0.22858	--	--	--	--	--	--	--	--	--	--	--	--	--	--	--	--	--	--	--	--	--	--	--	--	--	--	--	--	--	--	664.599	1.99882e-08	738.361	0.22584
739.361	0.31026	--	--	--	--	--	--	--	--	--	--	--	--	--	--	--	--	--	--	--	--	--	--	--	--	--	--	--	--	--	--	665.182	3.05316e-08	739.361	0.30752
740.361	0.39093	--	--	--	--	--	--	--	--	--	--	--	--	--	--	--	--	--	--	--	--	--	--	--	--	--	--	--	--	--	--	665.765	4.63494e-08	740.361	0.38819
741.361	0.47283	--	--	--	--	--	--	--	--	--	--	--	--	--	--	--	--	--	--	--	--	--	--	--	--	--	--	--	--	--	--	666.349	6.99292e-08	741.361	0.47009
742.361	0.55164	--	--	--	--	--	--	--	--	--	--	--	--	--	--	--	--	--	--	--	--	--	--	--	--	--	--	--	--	--	--	666.932	1.04856e-07	742.361	0.5489
743.361	0.59408	--	--	--	--	--	--	--	--	--	--	--	--	--	--	--	--	--	--	--	--	--	--	--	--	--	--	--	--	--	--	667.515	1.56259e-07	743.361	0.59134
744.361	0.57649	--	--	--	--	--	--	--	--	--	--	--	--	--	--	--	--	--	--	--	--	--	--	--	--	--	--	--	--	--	--	668.099	2.3143e-07	744.361	0.57375
745.361	0.53137	--	--	--	--	--	--	--	--	--	--	--	--	--	--	--	--	--	--	--	--	--	--	--	--	--	--	--	--	--	--	668.682	3.40653e-07	745.361	0.52863
746.361	0.46563	--	--	--	--	--	--	--	--	--	--	--	--	--	--	--	--	--	--	--	--	--	--	--	--	--	--	--	--	--	--	669.265	4.9834e-07	746.361	0.46289
747.361	0.39398	--	--	--	--	--	--	--	--	--	--	--	--	--	--	--	--	--	--	--	--	--	--	--	--	--	--	--	--	--	--	669.848	7.24536e-07	747.361	0.39124
748.361	0.31911	--	--	--	--	--	--	--	--	--	--	--	--	--	--	--	--	--	--	--	--	--	--	--	--	--	--	--	--	--	--	670.432	1.04692e-06	748.361	0.31637
749.361	0.25251	--	--	--	--	--	--	--	--	--	--	--	--	--	--	--	--	--	--	--	--	--	--	--	--	--	--	--	--	--	--	671.015	1.50346e-06	749.361	0.24977
750.361	0.19932	--	--	--	--	--	--	--	--	--	--	--	--	--	--	--	--	--	--	--	--	--	--	--	--	--	--	--	--	--	--	671.598	2.1458e-06	750.361	0.19658
751.361	0.15916	--	--	--	--	--	--	--	--	--	--	--	--	--	--	--	--	--	--	--	--	--	--	--	--	--	--	--	--	--	--	672.181	3.04375e-06	751.361	0.15642
752.361	0.12235	--	--	--	--	--	--	--	--	--	--	--	--	--	--	--	--	--	--	--	--	--	--	--	--	--	--	--	--	--	--	672.765	4.29094e-06	752.361	0.11961
753.361	0.08778	--	--	--	--	--	--	--	--	--	--	--	--	--	--	--	--	--	--	--	--	--	--	--	--	--	--	--	--	--	--	673.348	6.012e-06	753.361	0.08504
754.361	0.0686	--	--	--	--	--	--	--	--	--	--	--	--	--	--	--	--	--	--	--	--	--	--	--	--	--	--	--	--	--	--	673.931	8.37161e-06	754.361	0.06586
755.361	0.06202	--	--	--	--	--	--	--	--	--	--	--	--	--	--	--	--	--	--	--	--	--	--	--	--	--	--	--	--	--	--	674.515	1.15858e-05	755.361	0.05928
756.361	0.05179	--	--	--	--	--	--	--	--	--	--	--	--	--	--	--	--	--	--	--	--	--	--	--	--	--	--	--	--	--	--	675.098	1.59355e-05	756.361	0.04905
757.361	0.04116	--	--	--	--	--	--	--	--	--	--	--	--	--	--	--	--	--	--	--	--	--	--	--	--	--	--	--	--	--	--	675.681	2.17838e-05	757.361	0.03842
758.361	0.03161	--	--	--	--	--	--	--	--	--	--	--	--	--	--	--	--	--	--	--	--	--	--	--	--	--	--	--	--	--	--	676.264	2.95958e-05	758.361	0.02887
759.361	0.03672	--	--	--	--	--	--	--	--	--	--	--	--	--	--	--	--	--	--	--	--	--	--	--	--	--	--	--	--	--	--	676.848	3.99629e-05	759.361	0.03398
760.361	0.03104	--	--	--	--	--	--	--	--	--	--	--	--	--	--	--	--	--	--	--	--	--	--	--	--	--	--	--	--	--	--	677.431	5.36307e-05	760.361	0.0283
761.361	0.02055	--	--	--	--	--	--	--	--	--	--	--	--	--	--	--	--	--	--	--	--	--	--	--	--	--	--	--	--	--	--	678.014	7.15325e-05	761.361	0.01781
762.361	0.01169	--	--	--	--	--	--	--	--	--	--	--	--	--	--	--	--	--	--	--	--	--	--	--	--	--	--	--	--	--	--	678.597	9.48261e-05	762.361	0.00895
763.361	0.01728	--	--	--	--	--	--	--	--	--	--	--	--	--	--	--	--	--	--	--	--	--	--	--	--	--	--	--	--	--	--	679.181	0.000124937	763.361	0.01454
764.361	0.02276	--	--	--	--	--	--	--	--	--	--	--	--	--	--	--	--	--	--	--	--	--	--	--	--	--	--	--	--	--	--	679.764	0.000163603	764.361	0.02002
765.361	0.02162	--	--	--	--	--	--	--	--	--	--	--	--	--	--	--	--	--	--	--	--	--	--	--	--	--	--	--	--	--	--	680.347	0.000212929	765.361	0.01888
766.361	0.01914	--	--	--	--	--	--	--	--	--	--	--	--	--	--	--	--	--	--	--	--	--	--	--	--	--	--	--	--	--	--	680.93	0.000275438	766.361	0.0164
767.361	0.01089	--	--	--	--	--	--	--	--	--	--	--	--	--	--	--	--	--	--	--	--	--	--	--	--	--	--	--	--	--	--	681.514	0.00035413	767.361	0.00815
768.361	0.01145	--	--	--	--	--	--	--	--	--	--	--	--	--	--	--	--	--	--	--	--	--	--	--	--	--	--	--	--	--	--	682.097	0.000452539	768.361	0.00871
769.361	0.01452	--	--	--	--	--	--	--	--	--	--	--	--	--	--	--	--	--	--	--	--	--	--	--	--	--	--	--	--	--	--	682.68	0.000574788	769.361	0.01178
770.361	0.0131	--	--	--	--	--	--	--	--	--	--	--	--	--	--	--	--	--	--	--	--	--	--	--	--	--	--	--	--	--	--	683.264	0.000725642	770.361	0.01036
771.361	-0.00377	--	--	--	--	--	--	--	--	--	--	--	--	--	--	--	--	--	--	--	--	--	--	--	--	--	--	--	--	--	--	683.847	0.000910559	771.361	-0.00651
772.361	-0.000910209	--	--	--	--	--	--	--	--	--	--	--	--	--	--	--	--	--	--	--	--	--	--	--	--	--	--	--	--	--	--	684.43	0.00114	772.361	-0.00365
773.361	0.008	--	--	--	--	--	--	--	--	--	--	--	--	--	--	--	--	--	--	--	--	--	--	--	--	--	--	--	--	--	--	685.013	0.00141	773.361	0.00526
774.361	0.01338	--	--	--	--	--	--	--	--	--	--	--	--	--	--	--	--	--	--	--	--	--	--	--	--	--	--	--	--	--	--	685.597	0.00174	774.361	0.01064
775.361	0.00139	--	--	--	--	--	--	--	--	--	--	--	--	--	--	--	--	--	--	--	--	--	--	--	--	--	--	--	--	--	--	686.18	0.00213	775.361	-0.00135
776.361	-0.00814	--	--	--	--	--	--	--	--	--	--	--	--	--	--	--	--	--	--	--	--	--	--	--	--	--	--	--	--	--	--	686.763	0.00259	776.361	-0.01088
777.361	-0.00529	--	--	--	--	--	--	--	--	--	--	--	--	--	--	--	--	--	--	--	--	--	--	--	--	--	--	--	--	--	--	687.346	0.00313	777.361	-0.00803
778.361	0.00296	--	--	--	--	--	--	--	--	--	--	--	--	--	--	--	--	--	--	--	--	--	--	--	--	--	--	--	--	--	--	687.93	0.00377	778.361	0.000222873
779.361	0.00364	--	--	--	--	--	--	--	--	--	--	--	--	--	--	--	--	--	--	--	--	--	--	--	--	--	--	--	--	--	--	688.513	0.00451	779.361	0.000899076
780.361	0.00219	--	--	--	--	--	--	--	--	--	--	--	--	--	--	--	--	--	--	--	--	--	--	--	--	--	--	--	--	--	--	689.096	0.00537	780.361	-0.000553
781.361	0.0039	--	--	--	--	--	--	--	--	--	--	--	--	--	--	--	--	--	--	--	--	--	--	--	--	--	--	--	--	--	--	689.679	0.00635	781.361	0.00116
782.361	0.00745	--	--	--	--	--	--	--	--	--	--	--	--	--	--	--	--	--	--	--	--	--	--	--	--	--	--	--	--	--	--	690.263	0.00746	782.361	0.0047
783.361	0.01304	--	--	--	--	--	--	--	--	--	--	--	--	--	--	--	--	--	--	--	--	--	--	--	--	--	--	--	--	--	--	690.846	0.00873	783.361	0.0103
784.361	0.02105	--	--	--	--	--	--	--	--	--	--	--	--	--	--	--	--	--	--	--	--	--	--	--	--	--	--	--	--	--	--	691.429	0.01015	784.361	0.01831
785.361	0.01681	--	--	--	--	--	--	--	--	--	--	--	--	--	--	--	--	--	--	--	--	--	--	--	--	--	--	--	--	--	--	692.013	0.01173	785.361	0.01407
786.361	0.00457	--	--	--	--	--	--	--	--	--	--	--	--	--	--	--	--	--	--	--	--	--	--	--	--	--	--	--	--	--	--	692.596	0.0135	786.361	0.00183
787.361	-0.00686	--	--	--	--	--	--	--	--	--	--	--	--	--	--	--	--	--	--	--	--	--	--	--	--	--	--	--	--	--	--	693.179	0.01544	787.361	-0.0096
788.361	-0.00662	--	--	--	--	--	--	--	--	--	--	--	--	--	--	--	--	--	--	--	--	--	--	--	--	--	--	--	--	--	--	693.762	0.01757	788.361	-0.00936
789.361	-0.00308	--	--	--	--	--	--	--	--	--	--	--	--	--	--	--	--	--	--	--	--	--	--	--	--	--	--	--	--	--	--	694.346	0.01989	789.361	-0.00582
790.361	0.01336	--	--	--	--	--	--	--	--	--	--	--	--	--	--	--	--	--	--	--	--	--	--	--	--	--	--	--	--	--	--	694.929	0.02241	790.361	0.01062
791.361	0.01015	--	--	--	--	--	--	--	--	--	--	--	--	--	--	--	--	--	--	--	--	--	--	--	--	--	--	--	--	--	--	695.512	0.02512	791.361	0.00741
792.361	0.01225	--	--	--	--	--	--	--	--	--	--	--	--	--	--	--	--	--	--	--	--	--	--	--	--	--	--	--	--	--	--	696.095	0.02803	792.361	0.00951
793.361	0.00516	--	--	--	--	--	--	--	--	--	--	--	--	--	--	--	--	--	--	--	--	--	--	--	--	--	--	--	--	--	--	696.679	0.03112	793.361	0.00242
794.361	0.00446	--	--	--	--	--	--	--	--	--	--	--	--	--	--	--	--	--	--	--	--	--	--	--	--	--	--	--	--	--	--	697.262	0.03441	794.361	0.00172
795.361	-0.00449	--	--	--	--	--	--	--	--	--	--	--	--	--	--	--	--	--	--	--	--	--	--	--	--	--	--	--	--	--	--	697.845	0.03789	795.361	-0.00723
796.361	0.0072	--	--	--	--	--	--	--	--	--	--	--	--	--	--	--	--	--	--	--	--	--	--	--	--	--	--	--	--	--	--	698.428	0.04154	796.361	0.00446
797.361	0.00957	--	--	--	--	--	--	--	--	--	--	--	--	--	--	--	--	--	--	--	--	--	--	--	--	--	--	--	--	--	--	699.012	0.04537	797.361	0.00683
798.361	0.01073	--	--	--	--	--	--	--	--	--	--	--	--	--	--	--	--	--	--	--	--	--	--	--	--	--	--	--	--	--	--	699.595	0.04937	798.361	0.00799
799.361	0.00958	--	--	--	--	--	--	--	--	--	--	--	--	--	--	--	--	--	--	--	--	--	--	--	--	--	--	--	--	--	--	700.178	0.05353	799.361	0.00684
800.361	0.00484	--	--	--	--	--	--	--	--	--	--	--	--	--	--	--	--	--	--	--	--	--	--	--	--	--	--	--	--	--	--	700.762	0.05785	800.361	0.0021
801.361	-0.00244	--	--	--	--	--	--	--	--	--	--	--	--	--	--	--	--	--	--	--	--	--	--	--	--	--	--	--	--	--	--	701.345	0.06233	801.361	-0.00518
802.361	-0.000357833	--	--	--	--	--	--	--	--	--	--	--	--	--	--	--	--	--	--	--	--	--	--	--	--	--	--	--	--	--	--	701.928	0.06695	802.361	-0.0031
803.361	0.00339	--	--	--	--	--	--	--	--	--	--	--	--	--	--	--	--	--	--	--	--	--	--	--	--	--	--	--	--	--	--	702.511	0.07172	803.361	0.000647526
804.361	0.00783	--	--	--	--	--	--	--	--	--	--	--	--	--	--	--	--	--	--	--	--	--	--	--	--	--	--	--	--	--	--	703.095	0.07664	804.361	0.00509
805.361	0.01974	--	--	--	--	--	--	--	--	--	--	--	--	--	--	--	--	--	--	--	--	--	--	--	--	--	--	--	--	--	--	703.678	0.08168	805.361	0.017
806.361	0.02015	--	--	--	--	--	--	--	--	--	--	--	--	--	--	--	--	--	--	--	--	--	--	--	--	--	--	--	--	--	--	704.261	0.08686	806.361	0.01741
807.361	0.00607	--	--	--	--	--	--	--	--	--	--	--	--	--	--	--	--	--	--	--	--	--	--	--	--	--	--	--	--	--	--	704.844	0.09216	807.361	0.00333
808.361	-0.00296	--	--	--	--	--	--	--	--	--	--	--	--	--	--	--	--	--	--	--	--	--	--	--	--	--	--	--	--	--	--	705.428	0.09757	808.361	-0.0057
809.361	0.00327	--	--	--	--	--	--	--	--	--	--	--	--	--	--	--	--	--	--	--	--	--	--	--	--	--	--	--	--	--	--	706.011	0.10307	809.361	0.000533324
810.361	0.00546	--	--	--	--	--	--	--	--	--	--	--	--	--	--	--	--	--	--	--	--	--	--	--	--	--	--	--	--	--	--	706.594	0.10866	810.361	0.00272
811.361	-0.00224	--	--	--	--	--	--	--	--	--	--	--	--	--	--	--	--	--	--	--	--	--	--	--	--	--	--	--	--	--	--	707.177	0.11429	811.361	-0.00498
812.361	-0.00672	--	--	--	--	--	--	--	--	--	--	--	--	--	--	--	--	--	--	--	--	--	--	--	--	--	--	--	--	--	--	707.761	0.11995	812.361	-0.00947
813.361	-0.004	--	--	--	--	--	--	--	--	--	--	--	--	--	--	--	--	--	--	--	--	--	--	--	--	--	--	--	--	--	--	708.344	0.12559	813.361	-0.00674
814.361	-0.00103	--	--	--	--	--	--	--	--	--	--	--	--	--	--	--	--	--	--	--	--	--	--	--	--	--	--	--	--	--	--	708.927	0.13118	814.361	-0.00377
815.361	-0.00276	--	--	--	--	--	--	--	--	--	--	--	--	--	--	--	--	--	--	--	--	--	--	--	--	--	--	--	--	--	--	709.511	0.13666	815.361	-0.0055
816.361	0.00281	--	--	--	--	--	--	--	--	--	--	--	--	--	--	--	--	--	--	--	--	--	--	--	--	--	--	--	--	--	--	710.094	0.14198	816.361	6.94602e-05
817.361	0.000890134	--	--	--	--	--	--	--	--	--	--	--	--	--	--	--	--	--	--	--	--	--	--	--	--	--	--	--	--	--	--	710.677	0.14708	817.361	-0.00185
818.361	-0.00189	--	--	--	--	--	--	--	--	--	--	--	--	--	--	--	--	--	--	--	--	--	--	--	--	--	--	--	--	--	--	711.26	0.15188	818.361	-0.00463
819.361	0.00168	--	--	--	--	--	--	--	--	--	--	--	--	--	--	--	--	--	--	--	--	--	--	--	--	--	--	--	--	--	--	711.844	0.15633	819.361	-0.00106
820.361	0.012	--	--	--	--	--	--	--	--	--	--	--	--	--	--	--	--	--	--	--	--	--	--	--	--	--	--	--	--	--	--	712.427	0.16034	820.361	0.00926
821.361	0.00531	--	--	--	--	--	--	--	--	--	--	--	--	--	--	--	--	--	--	--	--	--	--	--	--	--	--	--	--	--	--	713.01	0.16385	821.361	0.00257
822.361	-0.00501	--	--	--	--	--	--	--	--	--	--	--	--	--	--	--	--	--	--	--	--	--	--	--	--	--	--	--	--	--	--	713.593	0.16679	822.361	-0.00775
823.361	-0.00057852	--	--	--	--	--	--	--	--	--	--	--	--	--	--	--	--	--	--	--	--	--	--	--	--	--	--	--	--	--	--	714.177	0.1691	823.361	-0.00332
824.361	0.00693	--	--	--	--	--	--	--	--	--	--	--	--	--	--	--	--	--	--	--	--	--	--	--	--	--	--	--	--	--	--	714.76	0.17072	824.361	0.00419
825.361	0.01309	--	--	--	--	--	--	--	--	--	--	--	--	--	--	--	--	--	--	--	--	--	--	--	--	--	--	--	--	--	--	715.343	0.17161	825.361	0.01035
826.361	0.01372	--	--	--	--	--	--	--	--	--	--	--	--	--	--	--	--	--	--	--	--	--	--	--	--	--	--	--	--	--	--	715.927	0.17173	826.361	0.01098
827.361	0.01762	--	--	--	--	--	--	--	--	--	--	--	--	--	--	--	--	--	--	--	--	--	--	--	--	--	--	--	--	--	--	716.51	0.17106	827.361	0.01488
828.361	0.01645	--	--	--	--	--	--	--	--	--	--	--	--	--	--	--	--	--	--	--	--	--	--	--	--	--	--	--	--	--	--	717.093	0.16959	828.361	0.01371
829.361	0.02417	--	--	--	--	--	--	--	--	--	--	--	--	--	--	--	--	--	--	--	--	--	--	--	--	--	--	--	--	--	--	717.676	0.16735	829.361	0.02143
830.361	0.02893	--	--	--	--	--	--	--	--	--	--	--	--	--	--	--	--	--	--	--	--	--	--	--	--	--	--	--	--	--	--	718.26	0.16435	830.361	0.02619
831.361	0.03733	--	--	--	--	--	--	--	--	--	--	--	--	--	--	--	--	--	--	--	--	--	--	--	--	--	--	--	--	--	--	718.843	0.16064	831.361	0.03459
832.361	0.03728	--	--	--	--	--	--	--	--	--	--	--	--	--	--	--	--	--	--	--	--	--	--	--	--	--	--	--	--	--	--	719.426	0.15628	832.361	0.03454
833.361	0.0361	--	--	--	--	--	--	--	--	--	--	--	--	--	--	--	--	--	--	--	--	--	--	--	--	--	--	--	--	--	--	720.009	0.15136	833.361	0.03336
834.361	0.04027	--	--	--	--	--	--	--	--	--	--	--	--	--	--	--	--	--	--	--	--	--	--	--	--	--	--	--	--	--	--	720.593	0.14597	834.361	0.03753
835.361	0.06107	--	--	--	--	--	--	--	--	--	--	--	--	--	--	--	--	--	--	--	--	--	--	--	--	--	--	--	--	--	--	721.176	0.14021	835.361	0.05833
836.361	0.07307	--	--	--	--	--	--	--	--	--	--	--	--	--	--	--	--	--	--	--	--	--	--	--	--	--	--	--	--	--	--	721.759	0.13422	836.361	0.07033
837.361	0.07335	--	--	--	--	--	--	--	--	--	--	--	--	--	--	--	--	--	--	--	--	--	--	--	--	--	--	--	--	--	--	722.342	0.12813	837.361	0.0706
838.361	0.08468	--	--	--	--	--	--	--	--	--	--	--	--	--	--	--	--	--	--	--	--	--	--	--	--	--	--	--	--	--	--	722.926	0.12208	838.361	0.08194
839.361	0.09838	--	--	--	--	--	--	--	--	--	--	--	--	--	--	--	--	--	--	--	--	--	--	--	--	--	--	--	--	--	--	723.509	0.11623	839.361	0.09564
840.361	0.11491	--	--	--	--	--	--	--	--	--	--	--	--	--	--	--	--	--	--	--	--	--	--	--	--	--	--	--	--	--	--	724.092	0.11074	840.361	0.11217
841.361	0.13693	--	--	--	--	--	--	--	--	--	--	--	--	--	--	--	--	--	--	--	--	--	--	--	--	--	--	--	--	--	--	724.676	0.10576	841.361	0.13419
842.361	0.18107	--	--	--	--	--	--	--	--	--	--	--	--	--	--	--	--	--	--	--	--	--	--	--	--	--	--	--	--	--	--	725.259	0.10146	842.361	0.17833
843.361	0.21127	--	--	--	--	--	--	--	--	--	--	--	--	--	--	--	--	--	--	--	--	--	--	--	--	--	--	--	--	--	--	725.842	0.09802	843.361	0.20853
844.361	0.23723	--	--	--	--	--	--	--	--	--	--	--	--	--	--	--	--	--	--	--	--	--	--	--	--	--	--	--	--	--	--	726.425	0.09559	844.361	0.23449
845.361	0.26074	--	--	--	--	--	--	--	--	--	--	--	--	--	--	--	--	--	--	--	--	--	--	--	--	--	--	--	--	--	--	727.009	0.09433	845.361	0.258
846.361	0.27975	--	--	--	--	--	--	--	--	--	--	--	--	--	--	--	--	--	--	--	--	--	--	--	--	--	--	--	--	--	--	727.592	0.0944	846.361	0.27701
847.361	0.29787	--	--	--	--	--	--	--	--	--	--	--	--	--	--	--	--	--	--	--	--	--	--	--	--	--	--	--	--	--	--	728.175	0.09596	847.361	0.29513
848.361	0.31463	--	--	--	--	--	--	--	--	--	--	--	--	--	--	--	--	--	--	--	--	--	--	--	--	--	--	--	--	--	--	728.758	0.09913	848.361	0.31188
849.361	0.33116	--	--	--	--	--	--	--	--	--	--	--	--	--	--	--	--	--	--	--	--	--	--	--	--	--	--	--	--	--	--	729.342	0.10405	849.361	0.32842
850.361	0.33848	--	--	--	--	--	--	--	--	--	--	--	--	--	--	--	--	--	--	--	--	--	--	--	--	--	--	--	--	--	--	729.925	0.11083	850.361	0.33574
851.361	0.34076	--	--	--	--	--	--	--	--	--	--	--	--	--	--	--	--	--	--	--	--	--	--	--	--	--	--	--	--	--	--	730.508	0.11956	851.361	0.33802
852.361	0.33262	--	--	--	--	--	--	--	--	--	--	--	--	--	--	--	--	--	--	--	--	--	--	--	--	--	--	--	--	--	--	731.091	0.13032	852.361	0.32988
853.361	0.321	--	--	--	--	--	--	--	--	--	--	--	--	--	--	--	--	--	--	--	--	--	--	--	--	--	--	--	--	--	--	731.675	0.14317	853.361	0.31826
854.361	0.31229	--	--	--	--	--	--	--	--	--	--	--	--	--	--	--	--	--	--	--	--	--	--	--	--	--	--	--	--	--	--	732.258	0.15811	854.361	0.30955
855.361	0.30831	--	--	--	--	--	--	--	--	--	--	--	--	--	--	--	--	--	--	--	--	--	--	--	--	--	--	--	--	--	--	732.841	0.17515	855.361	0.30557
856.361	0.29038	--	--	--	--	--	--	--	--	--	--	--	--	--	--	--	--	--	--	--	--	--	--	--	--	--	--	--	--	--	--	733.425	0.19424	856.361	0.28764
857.361	0.24995	--	--	--	--	--	--	--	--	--	--	--	--	--	--	--	--	--	--	--	--	--	--	--	--	--	--	--	--	--	--	734.008	0.21529	857.361	0.24721
858.361	0.21373	--	--	--	--	--	--	--	--	--	--	--	--	--	--	--	--	--	--	--	--	--	--	--	--	--	--	--	--	--	--	734.591	0.23819	858.361	0.21099
859.361	0.18167	--	--	--	--	--	--	--	--	--	--	--	--	--	--	--	--	--	--	--	--	--	--	--	--	--	--	--	--	--	--	735.174	0.26278	859.361	0.17893
860.361	0.1475	--	--	--	--	--	--	--	--	--	--	--	--	--	--	--	--	--	--	--	--	--	--	--	--	--	--	--	--	--	--	735.758	0.28884	860.361	0.14476
861.361	0.11402	--	--	--	--	--	--	--	--	--	--	--	--	--	--	--	--	--	--	--	--	--	--	--	--	--	--	--	--	--	--	736.341	0.31613	861.361	0.11127
862.361	0.11167	--	--	--	--	--	--	--	--	--	--	--	--	--	--	--	--	--	--	--	--	--	--	--	--	--	--	--	--	--	--	736.924	0.34435	862.361	0.10893
863.361	0.1077	--	--	--	--	--	--	--	--	--	--	--	--	--	--	--	--	--	--	--	--	--	--	--	--	--	--	--	--	--	--	737.507	0.37317	863.361	0.10496
864.361	0.08189	--	--	--	--	--	--	--	--	--	--	--	--	--	--	--	--	--	--	--	--	--	--	--	--	--	--	--	--	--	--	738.091	0.40224	864.361	0.07915
865.361	0.05785	--	--	--	--	--	--	--	--	--	--	--	--	--	--	--	--	--	--	--	--	--	--	--	--	--	--	--	--	--	--	738.674	0.43116	865.361	0.05511
866.361	0.04523	--	--	--	--	--	--	--	--	--	--	--	--	--	--	--	--	--	--	--	--	--	--	--	--	--	--	--	--	--	--	739.257	0.45951	866.361	0.04249
867.361	0.04642	--	--	--	--	--	--	--	--	--	--	--	--	--	--	--	--	--	--	--	--	--	--	--	--	--	--	--	--	--	--	739.84	0.48687	867.361	0.04368
868.361	0.03857	--	--	--	--	--	--	--	--	--	--	--	--	--	--	--	--	--	--	--	--	--	--	--	--	--	--	--	--	--	--	740.424	0.5128	868.361	0.03583
869.361	0.03878	--	--	--	--	--	--	--	--	--	--	--	--	--	--	--	--	--	--	--	--	--	--	--	--	--	--	--	--	--	--	741.007	0.53689	869.361	0.03604
870.361	0.0358	--	--	--	--	--	--	--	--	--	--	--	--	--	--	--	--	--	--	--	--	--	--	--	--	--	--	--	--	--	--	741.59	0.55872	870.361	0.03306
871.361	0.03203	--	--	--	--	--	--	--	--	--	--	--	--	--	--	--	--	--	--	--	--	--	--	--	--	--	--	--	--	--	--	742.174	0.57792	871.361	0.02929
872.361	0.02793	--	--	--	--	--	--	--	--	--	--	--	--	--	--	--	--	--	--	--	--	--	--	--	--	--	--	--	--	--	--	742.757	0.59415	872.361	0.02519
873.361	0.02163	--	--	--	--	--	--	--	--	--	--	--	--	--	--	--	--	--	--	--	--	--	--	--	--	--	--	--	--	--	--	743.34	0.6071	873.361	0.01889
874.361	0.02064	--	--	--	--	--	--	--	--	--	--	--	--	--	--	--	--	--	--	--	--	--	--	--	--	--	--	--	--	--	--	743.923	0.61654	874.361	0.0179
875.361	0.01613	--	--	--	--	--	--	--	--	--	--	--	--	--	--	--	--	--	--	--	--	--	--	--	--	--	--	--	--	--	--	744.507	0.62229	875.361	0.01339
876.361	0.01835	--	--	--	--	--	--	--	--	--	--	--	--	--	--	--	--	--	--	--	--	--	--	--	--	--	--	--	--	--	--	745.09	0.62424	876.361	0.01561
877.361	0.01259	--	--	--	--	--	--	--	--	--	--	--	--	--	--	--	--	--	--	--	--	--	--	--	--	--	--	--	--	--	--	745.673	0.62235	877.361	0.00985
878.361	0.01707	--	--	--	--	--	--	--	--	--	--	--	--	--	--	--	--	--	--	--	--	--	--	--	--	--	--	--	--	--	--	746.256	0.61666	878.361	0.01433
879.361	0.02241	--	--	--	--	--	--	--	--	--	--	--	--	--	--	--	--	--	--	--	--	--	--	--	--	--	--	--	--	--	--	746.84	0.60726	879.361	0.01967
880.361	0.02705	--	--	--	--	--	--	--	--	--	--	--	--	--	--	--	--	--	--	--	--	--	--	--	--	--	--	--	--	--	--	747.423	0.59433	880.361	0.02431
881.361	0.0138	--	--	--	--	--	--	--	--	--	--	--	--	--	--	--	--	--	--	--	--	--	--	--	--	--	--	--	--	--	--	748.006	0.57809	881.361	0.01106
882.361	0.00387	--	--	--	--	--	--	--	--	--	--	--	--	--	--	--	--	--	--	--	--	--	--	--	--	--	--	--	--	--	--	748.589	0.55884	882.361	0.00113
883.361	0.00434	--	--	--	--	--	--	--	--	--	--	--	--	--	--	--	--	--	--	--	--	--	--	--	--	--	--	--	--	--	--	749.173	0.53691	883.361	0.0016
884.361	0.01284	--	--	--	--	--	--	--	--	--	--	--	--	--	--	--	--	--	--	--	--	--	--	--	--	--	--	--	--	--	--	749.756	0.51266	884.361	0.0101
885.361	0.01557	--	--	--	--	--	--	--	--	--	--	--	--	--	--	--	--	--	--	--	--	--	--	--	--	--	--	--	--	--	--	750.339	0.48649	885.361	0.01282
886.361	0.01275	--	--	--	--	--	--	--	--	--	--	--	--	--	--	--	--	--	--	--	--	--	--	--	--	--	--	--	--	--	--	750.923	0.45882	886.361	0.01001
887.361	0.01147	--	--	--	--	--	--	--	--	--	--	--	--	--	--	--	--	--	--	--	--	--	--	--	--	--	--	--	--	--	--	751.506	0.43006	887.361	0.00873
888.361	0.01125	--	--	--	--	--	--	--	--	--	--	--	--	--	--	--	--	--	--	--	--	--	--	--	--	--	--	--	--	--	--	752.089	0.40062	888.361	0.00851
889.361	0.01784	--	--	--	--	--	--	--	--	--	--	--	--	--	--	--	--	--	--	--	--	--	--	--	--	--	--	--	--	--	--	752.672	0.3709	889.361	0.0151
890.361	0.01271	--	--	--	--	--	--	--	--	--	--	--	--	--	--	--	--	--	--	--	--	--	--	--	--	--	--	--	--	--	--	753.256	0.34127	890.361	0.00997
891.361	0.01636	--	--	--	--	--	--	--	--	--	--	--	--	--	--	--	--	--	--	--	--	--	--	--	--	--	--	--	--	--	--	753.839	0.31207	891.361	0.01362
892.361	0.01675	--	--	--	--	--	--	--	--	--	--	--	--	--	--	--	--	--	--	--	--	--	--	--	--	--	--	--	--	--	--	754.422	0.28361	892.361	0.01401
893.361	0.0216	--	--	--	--	--	--	--	--	--	--	--	--	--	--	--	--	--	--	--	--	--	--	--	--	--	--	--	--	--	--	755.005	0.25617	893.361	0.01886
894.361	0.01967	--	--	--	--	--	--	--	--	--	--	--	--	--	--	--	--	--	--	--	--	--	--	--	--	--	--	--	--	--	--	755.589	0.22995	894.361	0.01693
895.361	0.01613	--	--	--	--	--	--	--	--	--	--	--	--	--	--	--	--	--	--	--	--	--	--	--	--	--	--	--	--	--	--	756.172	0.20515	895.361	0.01339
896.361	0.01102	--	--	--	--	--	--	--	--	--	--	--	--	--	--	--	--	--	--	--	--	--	--	--	--	--	--	--	--	--	--	756.755	0.18189	896.361	0.00828
897.361	0.00457	--	--	--	--	--	--	--	--	--	--	--	--	--	--	--	--	--	--	--	--	--	--	--	--	--	--	--	--	--	--	757.338	0.16028	897.361	0.00183
898.361	0.00953	--	--	--	--	--	--	--	--	--	--	--	--	--	--	--	--	--	--	--	--	--	--	--	--	--	--	--	--	--	--	757.922	0.14037	898.361	0.00679
899.361	0.01657	--	--	--	--	--	--	--	--	--	--	--	--	--	--	--	--	--	--	--	--	--	--	--	--	--	--	--	--	--	--	758.505	0.12217	899.361	0.01383
900.361	0.02269	--	--	--	--	--	--	--	--	--	--	--	--	--	--	--	--	--	--	--	--	--	--	--	--	--	--	--	--	--	--	759.088	0.10568	900.361	0.01995
901.361	0.02763	--	--	--	--	--	--	--	--	--	--	--	--	--	--	--	--	--	--	--	--	--	--	--	--	--	--	--	--	--	--	759.672	0.09085	901.361	0.02489
902.361	0.0149	--	--	--	--	--	--	--	--	--	--	--	--	--	--	--	--	--	--	--	--	--	--	--	--	--	--	--	--	--	--	760.255	0.07762	902.361	0.01215
903.361	0.0103	--	--	--	--	--	--	--	--	--	--	--	--	--	--	--	--	--	--	--	--	--	--	--	--	--	--	--	--	--	--	760.838	0.06591	903.361	0.00756
904.361	0.01274	--	--	--	--	--	--	--	--	--	--	--	--	--	--	--	--	--	--	--	--	--	--	--	--	--	--	--	--	--	--	761.421	0.05562	904.361	0.01
905.361	0.02381	--	--	--	--	--	--	--	--	--	--	--	--	--	--	--	--	--	--	--	--	--	--	--	--	--	--	--	--	--	--	762.005	0.04665	905.361	0.02107
906.361	0.01874	--	--	--	--	--	--	--	--	--	--	--	--	--	--	--	--	--	--	--	--	--	--	--	--	--	--	--	--	--	--	762.588	0.03889	906.361	0.016
907.361	0.00982	--	--	--	--	--	--	--	--	--	--	--	--	--	--	--	--	--	--	--	--	--	--	--	--	--	--	--	--	--	--	763.171	0.03221	907.361	0.00707
908.361	0.00733	--	--	--	--	--	--	--	--	--	--	--	--	--	--	--	--	--	--	--	--	--	--	--	--	--	--	--	--	--	--	763.754	0.02652	908.361	0.00459
909.361	0.01819	--	--	--	--	--	--	--	--	--	--	--	--	--	--	--	--	--	--	--	--	--	--	--	--	--	--	--	--	--	--	764.338	0.0217	909.361	0.01545
910.361	0.02211	--	--	--	--	--	--	--	--	--	--	--	--	--	--	--	--	--	--	--	--	--	--	--	--	--	--	--	--	--	--	764.921	0.01765	910.361	0.01937
911.361	0.02558	--	--	--	--	--	--	--	--	--	--	--	--	--	--	--	--	--	--	--	--	--	--	--	--	--	--	--	--	--	--	765.504	0.01426	911.361	0.02284
912.361	0.0267	--	--	--	--	--	--	--	--	--	--	--	--	--	--	--	--	--	--	--	--	--	--	--	--	--	--	--	--	--	--	766.088	0.01146	912.361	0.02396
913.361	0.03346	--	--	--	--	--	--	--	--	--	--	--	--	--	--	--	--	--	--	--	--	--	--	--	--	--	--	--	--	--	--	766.671	0.00915	913.361	0.03072
914.361	0.02389	--	--	--	--	--	--	--	--	--	--	--	--	--	--	--	--	--	--	--	--	--	--	--	--	--	--	--	--	--	--	767.254	0.00726	914.361	0.02115
915.361	0.0254	--	--	--	--	--	--	--	--	--	--	--	--	--	--	--	--	--	--	--	--	--	--	--	--	--	--	--	--	--	--	767.837	0.00572	915.361	0.02266
916.361	0.02812	--	--	--	--	--	--	--	--	--	--	--	--	--	--	--	--	--	--	--	--	--	--	--	--	--	--	--	--	--	--	768.421	0.00448	916.361	0.02538
917.361	0.02815	--	--	--	--	--	--	--	--	--	--	--	--	--	--	--	--	--	--	--	--	--	--	--	--	--	--	--	--	--	--	769.004	0.00349	917.361	0.02541
918.361	0.03294	--	--	--	--	--	--	--	--	--	--	--	--	--	--	--	--	--	--	--	--	--	--	--	--	--	--	--	--	--	--	769.587	0.0027	918.361	0.0302
919.361	0.03605	--	--	--	--	--	--	--	--	--	--	--	--	--	--	--	--	--	--	--	--	--	--	--	--	--	--	--	--	--	--	770.17	0.00208	919.361	0.03331
920.361	0.02739	--	--	--	--	--	--	--	--	--	--	--	--	--	--	--	--	--	--	--	--	--	--	--	--	--	--	--	--	--	--	770.754	0.00159	920.361	0.02465
921.361	0.03531	--	--	--	--	--	--	--	--	--	--	--	--	--	--	--	--	--	--	--	--	--	--	--	--	--	--	--	--	--	--	771.337	0.00121	921.361	0.03257
922.361	0.05058	--	--	--	--	--	--	--	--	--	--	--	--	--	--	--	--	--	--	--	--	--	--	--	--	--	--	--	--	--	--	771.92	0.000911834	922.361	0.04784
923.361	0.05539	--	--	--	--	--	--	--	--	--	--	--	--	--	--	--	--	--	--	--	--	--	--	--	--	--	--	--	--	--	--	772.503	0.000684309	923.361	0.05265
924.361	0.03441	--	--	--	--	--	--	--	--	--	--	--	--	--	--	--	--	--	--	--	--	--	--	--	--	--	--	--	--	--	--	773.087	0.000510395	924.361	0.03167
925.361	0.03428	--	--	--	--	--	--	--	--	--	--	--	--	--	--	--	--	--	--	--	--	--	--	--	--	--	--	--	--	--	--	773.67	0.000378337	925.361	0.03154
926.361	0.03049	--	--	--	--	--	--	--	--	--	--	--	--	--	--	--	--	--	--	--	--	--	--	--	--	--	--	--	--	--	--	774.253	0.000278721	926.361	0.02774
927.361	0.02657	--	--	--	--	--	--	--	--	--	--	--	--	--	--	--	--	--	--	--	--	--	--	--	--	--	--	--	--	--	--	774.837	0.000204069	927.361	0.02383
928.361	0.02959	--	--	--	--	--	--	--	--	--	--	--	--	--	--	--	--	--	--	--	--	--	--	--	--	--	--	--	--	--	--	775.42	0.000148492	928.361	0.02685
929.361	0.03234	--	--	--	--	--	--	--	--	--	--	--	--	--	--	--	--	--	--	--	--	--	--	--	--	--	--	--	--	--	--	776.003	0.000107386	929.361	0.02959
930.361	0.02504	--	--	--	--	--	--	--	--	--	--	--	--	--	--	--	--	--	--	--	--	--	--	--	--	--	--	--	--	--	--	776.586	7.71811e-05	930.361	0.0223
931.361	0.01635	--	--	--	--	--	--	--	--	--	--	--	--	--	--	--	--	--	--	--	--	--	--	--	--	--	--	--	--	--	--	777.17	5.51305e-05	931.361	0.01361
932.361	0.01934	--	--	--	--	--	--	--	--	--	--	--	--	--	--	--	--	--	--	--	--	--	--	--	--	--	--	--	--	--	--	777.753	3.91373e-05	932.361	0.0166
933.361	0.01904	--	--	--	--	--	--	--	--	--	--	--	--	--	--	--	--	--	--	--	--	--	--	--	--	--	--	--	--	--	--	778.336	2.76126e-05	933.361	0.0163
934.361	0.00774	--	--	--	--	--	--	--	--	--	--	--	--	--	--	--	--	--	--	--	--	--	--	--	--	--	--	--	--	--	--	778.919	1.93616e-05	934.361	0.005
935.361	0.00864	--	--	--	--	--	--	--	--	--	--	--	--	--	--	--	--	--	--	--	--	--	--	--	--	--	--	--	--	--	--	779.503	1.34926e-05	935.361	0.0059
936.361	0.01405	--	--	--	--	--	--	--	--	--	--	--	--	--	--	--	--	--	--	--	--	--	--	--	--	--	--	--	--	--	--	780.086	9.34471e-06	936.361	0.01131
937.361	0.02407	--	--	--	--	--	--	--	--	--	--	--	--	--	--	--	--	--	--	--	--	--	--	--	--	--	--	--	--	--	--	780.669	6.43213e-06	937.361	0.02133
938.361	0.02393	--	--	--	--	--	--	--	--	--	--	--	--	--	--	--	--	--	--	--	--	--	--	--	--	--	--	--	--	--	--	781.252	4.40009e-06	938.361	0.02119
939.361	0.02017	--	--	--	--	--	--	--	--	--	--	--	--	--	--	--	--	--	--	--	--	--	--	--	--	--	--	--	--	--	--	781.836	2.99149e-06	939.361	0.01743
940.361	0.01713	--	--	--	--	--	--	--	--	--	--	--	--	--	--	--	--	--	--	--	--	--	--	--	--	--	--	--	--	--	--	782.419	2.0213e-06	940.361	0.01439
941.361	0.02679	--	--	--	--	--	--	--	--	--	--	--	--	--	--	--	--	--	--	--	--	--	--	--	--	--	--	--	--	--	--	783.002	1.35735e-06	941.361	0.02404
942.361	0.03626	--	--	--	--	--	--	--	--	--	--	--	--	--	--	--	--	--	--	--	--	--	--	--	--	--	--	--	--	--	--	783.586	9.0588e-07	942.361	0.03352
943.361	0.03952	--	--	--	--	--	--	--	--	--	--	--	--	--	--	--	--	--	--	--	--	--	--	--	--	--	--	--	--	--	--	784.169	6.00853e-07	943.361	0.03678
944.361	0.03095	--	--	--	--	--	--	--	--	--	--	--	--	--	--	--	--	--	--	--	--	--	--	--	--	--	--	--	--	--	--	784.752	3.9608e-07	944.361	0.02821
945.361	0.02999	--	--	--	--	--	--	--	--	--	--	--	--	--	--	--	--	--	--	--	--	--	--	--	--	--	--	--	--	--	--	785.335	2.59488e-07	945.361	0.02725
946.361	0.03202	--	--	--	--	--	--	--	--	--	--	--	--	--	--	--	--	--	--	--	--	--	--	--	--	--	--	--	--	--	--	785.919	1.68954e-07	946.361	0.02928
947.361	0.04374	--	--	--	--	--	--	--	--	--	--	--	--	--	--	--	--	--	--	--	--	--	--	--	--	--	--	--	--	--	--	786.502	1.0933e-07	947.361	0.041
948.361	0.05473	--	--	--	--	--	--	--	--	--	--	--	--	--	--	--	--	--	--	--	--	--	--	--	--	--	--	--	--	--	--	787.085	7.03113e-08	948.361	0.05199
949.361	0.05389	--	--	--	--	--	--	--	--	--	--	--	--	--	--	--	--	--	--	--	--	--	--	--	--	--	--	--	--	--	--	787.668	4.49398e-08	949.361	0.05115
950.361	0.05203	--	--	--	--	--	--	--	--	--	--	--	--	--	--	--	--	--	--	--	--	--	--	--	--	--	--	--	--	--	--	788.252	2.85466e-08	950.361	0.04929
951.361	0.06222	--	--	--	--	--	--	--	--	--	--	--	--	--	--	--	--	--	--	--	--	--	--	--	--	--	--	--	--	--	--	788.835	1.80217e-08	951.361	0.05948
952.361	0.07303	--	--	--	--	--	--	--	--	--	--	--	--	--	--	--	--	--	--	--	--	--	--	--	--	--	--	--	--	--	--	789.418	1.13072e-08	952.361	0.07028
953.361	0.07944	--	--	--	--	--	--	--	--	--	--	--	--	--	--	--	--	--	--	--	--	--	--	--	--	--	--	--	--	--	--	790.001	7.05074e-09	953.361	0.0767
954.361	0.08887	--	--	--	--	--	--	--	--	--	--	--	--	--	--	--	--	--	--	--	--	--	--	--	--	--	--	--	--	--	--	790.585	4.36949e-09	954.361	0.08613
955.361	0.10738	--	--	--	--	--	--	--	--	--	--	--	--	--	--	--	--	--	--	--	--	--	--	--	--	--	--	--	--	--	--	791.168	2.69119e-09	955.361	0.10464
956.361	0.115	--	--	--	--	--	--	--	--	--	--	--	--	--	--	--	--	--	--	--	--	--	--	--	--	--	--	--	--	--	--	791.751	1.64732e-09	956.361	0.11226
957.361	0.12733	--	--	--	--	--	--	--	--	--	--	--	--	--	--	--	--	--	--	--	--	--	--	--	--	--	--	--	--	--	--	792.335	1.00215e-09	957.361	0.12459
958.361	0.14308	--	--	--	--	--	--	--	--	--	--	--	--	--	--	--	--	--	--	--	--	--	--	--	--	--	--	--	--	--	--	792.918	6.05914e-10	958.361	0.14034
959.361	0.17244	--	--	--	--	--	--	--	--	--	--	--	--	--	--	--	--	--	--	--	--	--	--	--	--	--	--	--	--	--	--	793.501	3.64108e-10	959.361	0.1697
960.361	0.18609	--	--	--	--	--	--	--	--	--	--	--	--	--	--	--	--	--	--	--	--	--	--	--	--	--	--	--	--	--	--	794.084	2.17489e-10	960.361	0.18335
961.361	0.17963	--	--	--	--	--	--	--	--	--	--	--	--	--	--	--	--	--	--	--	--	--	--	--	--	--	--	--	--	--	--	794.668	1.29173e-10	961.361	0.17689
962.361	0.16139	--	--	--	--	--	--	--	--	--	--	--	--	--	--	--	--	--	--	--	--	--	--	--	--	--	--	--	--	--	--	795.251	7.63605e-11	962.361	0.15865
963.361	0.14802	--	--	--	--	--	--	--	--	--	--	--	--	--	--	--	--	--	--	--	--	--	--	--	--	--	--	--	--	--	--	795.834	4.50648e-11	963.361	0.14528
964.361	0.1392	--	--	--	--	--	--	--	--	--	--	--	--	--	--	--	--	--	--	--	--	--	--	--	--	--	--	--	--	--	--	796.417	2.67915e-11	964.361	0.13646
965.361	0.1241	--	--	--	--	--	--	--	--	--	--	--	--	--	--	--	--	--	--	--	--	--	--	--	--	--	--	--	--	--	--	797.001	1.64629e-11	965.361	0.12136
966.361	0.10752	--	--	--	--	--	--	--	--	--	--	--	--	--	--	--	--	--	--	--	--	--	--	--	--	--	--	--	--	--	--	797.584	1.11459e-11	966.361	0.10478
967.361	0.08889	--	--	--	--	--	--	--	--	--	--	--	--	--	--	--	--	--	--	--	--	--	--	--	--	--	--	--	--	--	--	798.167	9.30002e-12	967.361	0.08615
968.361	0.06576	--	--	--	--	--	--	--	--	--	--	--	--	--	--	--	--	--	--	--	--	--	--	--	--	--	--	--	--	--	--	798.75	1.03725e-11	968.361	0.06302
969.361	0.04791	--	--	--	--	--	--	--	--	--	--	--	--	--	--	--	--	--	--	--	--	--	--	--	--	--	--	--	--	--	--	799.334	1.46484e-11	969.361	0.04517
970.361	0.04508	--	--	--	--	--	--	--	--	--	--	--	--	--	--	--	--	--	--	--	--	--	--	--	--	--	--	--	--	--	--	799.917	2.33173e-11	970.361	0.04234
971.361	0.04781	--	--	--	--	--	--	--	--	--	--	--	--	--	--	--	--	--	--	--	--	--	--	--	--	--	--	--	--	--	--	800.5	3.87707e-11	971.361	0.04507
972.361	0.03229	--	--	--	--	--	--	--	--	--	--	--	--	--	--	--	--	--	--	--	--	--	--	--	--	--	--	--	--	--	--	801.084	6.51951e-11	972.361	0.02955
973.361	0.02255	--	--	--	--	--	--	--	--	--	--	--	--	--	--	--	--	--	--	--	--	--	--	--	--	--	--	--	--	--	--	801.667	1.09591e-10	973.361	0.01981
974.361	0.02046	--	--	--	--	--	--	--	--	--	--	--	--	--	--	--	--	--	--	--	--	--	--	--	--	--	--	--	--	--	--	802.25	1.83438e-10	974.361	0.01772
975.361	0.01982	--	--	--	--	--	--	--	--	--	--	--	--	--	--	--	--	--	--	--	--	--	--	--	--	--	--	--	--	--	--	802.833	3.05348e-10	975.361	0.01708
976.361	0.01506	--	--	--	--	--	--	--	--	--	--	--	--	--	--	--	--	--	--	--	--	--	--	--	--	--	--	--	--	--	--	803.417	5.05253e-10	976.361	0.01232
977.361	0.01804	--	--	--	--	--	--	--	--	--	--	--	--	--	--	--	--	--	--	--	--	--	--	--	--	--	--	--	--	--	--	804	8.30938e-10	977.361	0.0153
978.361	0.01822	--	--	--	--	--	--	--	--	--	--	--	--	--	--	--	--	--	--	--	--	--	--	--	--	--	--	--	--	--	--	804.583	1.35818e-09	978.361	0.01548
979.361	0.02161	--	--	--	--	--	--	--	--	--	--	--	--	--	--	--	--	--	--	--	--	--	--	--	--	--	--	--	--	--	--	805.166	2.2063e-09	979.361	0.01887
980.361	0.01463	--	--	--	--	--	--	--	--	--	--	--	--	--	--	--	--	--	--	--	--	--	--	--	--	--	--	--	--	--	--	805.75	3.56199e-09	980.361	0.01189
981.361	0.00787	--	--	--	--	--	--	--	--	--	--	--	--	--	--	--	--	--	--	--	--	--	--	--	--	--	--	--	--	--	--	806.333	5.71531e-09	981.361	0.00513
982.361	0.000196302	--	--	--	--	--	--	--	--	--	--	--	--	--	--	--	--	--	--	--	--	--	--	--	--	--	--	--	--	--	--	806.916	9.1139e-09	982.361	-0.00254
983.361	0.00269	--	--	--	--	--	--	--	--	--	--	--	--	--	--	--	--	--	--	--	--	--	--	--	--	--	--	--	--	--	--	807.5	1.4444e-08	983.361	-5.26391e-05
984.361	0.01026	--	--	--	--	--	--	--	--	--	--	--	--	--	--	--	--	--	--	--	--	--	--	--	--	--	--	--	--	--	--	808.083	2.27503e-08	984.361	0.00752
985.361	0.01751	--	--	--	--	--	--	--	--	--	--	--	--	--	--	--	--	--	--	--	--	--	--	--	--	--	--	--	--	--	--	808.666	3.56128e-08	985.361	0.01477
986.361	0.01533	--	--	--	--	--	--	--	--	--	--	--	--	--	--	--	--	--	--	--	--	--	--	--	--	--	--	--	--	--	--	809.249	5.54042e-08	986.361	0.01259
987.361	0.01265	--	--	--	--	--	--	--	--	--	--	--	--	--	--	--	--	--	--	--	--	--	--	--	--	--	--	--	--	--	--	809.833	8.56639e-08	987.361	0.00991
988.361	0.00794	--	--	--	--	--	--	--	--	--	--	--	--	--	--	--	--	--	--	--	--	--	--	--	--	--	--	--	--	--	--	810.416	1.31635e-07	988.361	0.0052
989.361	0.00522	--	--	--	--	--	--	--	--	--	--	--	--	--	--	--	--	--	--	--	--	--	--	--	--	--	--	--	--	--	--	810.999	2.0103e-07	989.361	0.00248
990.361	0.00753	--	--	--	--	--	--	--	--	--	--	--	--	--	--	--	--	--	--	--	--	--	--	--	--	--	--	--	--	--	--	811.582	3.0512e-07	990.361	0.00479
991.361	0.00679	--	--	--	--	--	--	--	--	--	--	--	--	--	--	--	--	--	--	--	--	--	--	--	--	--	--	--	--	--	--	812.166	4.60254e-07	991.361	0.00405
992.361	0.00108	--	--	--	--	--	--	--	--	--	--	--	--	--	--	--	--	--	--	--	--	--	--	--	--	--	--	--	--	--	--	812.749	6.8999e-07	992.361	-0.00166
993.361	0.00294	--	--	--	--	--	--	--	--	--	--	--	--	--	--	--	--	--	--	--	--	--	--	--	--	--	--	--	--	--	--	813.332	1.02803e-06	993.361	0.000201957
994.361	0.0122	--	--	--	--	--	--	--	--	--	--	--	--	--	--	--	--	--	--	--	--	--	--	--	--	--	--	--	--	--	--	813.915	1.52225e-06	994.361	0.00946
995.361	0.0077	--	--	--	--	--	--	--	--	--	--	--	--	--	--	--	--	--	--	--	--	--	--	--	--	--	--	--	--	--	--	814.499	2.2402e-06	995.361	0.00496
996.361	-0.00139	--	--	--	--	--	--	--	--	--	--	--	--	--	--	--	--	--	--	--	--	--	--	--	--	--	--	--	--	--	--	815.082	3.27645e-06	996.361	-0.00413
997.361	-0.00575	--	--	--	--	--	--	--	--	--	--	--	--	--	--	--	--	--	--	--	--	--	--	--	--	--	--	--	--	--	--	815.665	4.76255e-06	997.361	-0.00849
998.361	-0.00391	--	--	--	--	--	--	--	--	--	--	--	--	--	--	--	--	--	--	--	--	--	--	--	--	--	--	--	--	--	--	816.249	6.88007e-06	998.361	-0.00665
999.361	0.00577	--	--	--	--	--	--	--	--	--	--	--	--	--	--	--	--	--	--	--	--	--	--	--	--	--	--	--	--	--	--	816.832	9.8779e-06	999.361	0.00303
1000.36	0.01024	--	--	--	--	--	--	--	--	--	--	--	--	--	--	--	--	--	--	--	--	--	--	--	--	--	--	--	--	--	--	817.415	1.40946e-05	1000.36	0.0075
1001.36	0.00298	--	--	--	--	--	--	--	--	--	--	--	--	--	--	--	--	--	--	--	--	--	--	--	--	--	--	--	--	--	--	817.998	1.99877e-05	1001.36	0.000235731
1002.36	-0.00272	--	--	--	--	--	--	--	--	--	--	--	--	--	--	--	--	--	--	--	--	--	--	--	--	--	--	--	--	--	--	818.582	2.817e-05	1002.36	-0.00546
1003.36	0.00697	--	--	--	--	--	--	--	--	--	--	--	--	--	--	--	--	--	--	--	--	--	--	--	--	--	--	--	--	--	--	819.165	3.94577e-05	1003.36	0.00422
1004.36	0.00717	--	--	--	--	--	--	--	--	--	--	--	--	--	--	--	--	--	--	--	--	--	--	--	--	--	--	--	--	--	--	819.748	5.49279e-05	1004.36	0.00443
1005.36	0.000367836	--	--	--	--	--	--	--	--	--	--	--	--	--	--	--	--	--	--	--	--	--	--	--	--	--	--	--	--	--	--	820.331	7.59929e-05	1005.36	-0.00237
1006.36	0.00181	--	--	--	--	--	--	--	--	--	--	--	--	--	--	--	--	--	--	--	--	--	--	--	--	--	--	--	--	--	--	820.915	0.000104489	1006.36	-0.000928146
1007.36	0.00379	--	--	--	--	--	--	--	--	--	--	--	--	--	--	--	--	--	--	--	--	--	--	--	--	--	--	--	--	--	--	821.498	0.000142786	1007.36	0.00104
1008.36	-0.00543	--	--	--	--	--	--	--	--	--	--	--	--	--	--	--	--	--	--	--	--	--	--	--	--	--	--	--	--	--	--	822.081	0.000193919	1008.36	-0.00817
1009.36	-0.00479	--	--	--	--	--	--	--	--	--	--	--	--	--	--	--	--	--	--	--	--	--	--	--	--	--	--	--	--	--	--	822.664	0.000261742	1009.36	-0.00753
1010.36	0.00564	--	--	--	--	--	--	--	--	--	--	--	--	--	--	--	--	--	--	--	--	--	--	--	--	--	--	--	--	--	--	823.248	0.00035111	1010.36	0.0029
1011.36	0.01082	--	--	--	--	--	--	--	--	--	--	--	--	--	--	--	--	--	--	--	--	--	--	--	--	--	--	--	--	--	--	823.831	0.000468092	1011.36	0.00808
1012.36	0.00526	--	--	--	--	--	--	--	--	--	--	--	--	--	--	--	--	--	--	--	--	--	--	--	--	--	--	--	--	--	--	824.414	0.000620209	1012.36	0.00252
1013.36	0.00284	--	--	--	--	--	--	--	--	--	--	--	--	--	--	--	--	--	--	--	--	--	--	--	--	--	--	--	--	--	--	824.998	0.000816699	1013.36	9.93442e-05
1014.36	0.00253	--	--	--	--	--	--	--	--	--	--	--	--	--	--	--	--	--	--	--	--	--	--	--	--	--	--	--	--	--	--	825.581	0.00107	1014.36	-0.000215523
1015.36	0.00556	--	--	--	--	--	--	--	--	--	--	--	--	--	--	--	--	--	--	--	--	--	--	--	--	--	--	--	--	--	--	826.164	0.00139	1015.36	0.00282
1016.36	0.00898	--	--	--	--	--	--	--	--	--	--	--	--	--	--	--	--	--	--	--	--	--	--	--	--	--	--	--	--	--	--	826.747	0.0018	1016.36	0.00624
1017.36	0.00669	--	--	--	--	--	--	--	--	--	--	--	--	--	--	--	--	--	--	--	--	--	--	--	--	--	--	--	--	--	--	827.331	0.00231	1017.36	0.00395
1018.36	0.01133	--	--	--	--	--	--	--	--	--	--	--	--	--	--	--	--	--	--	--	--	--	--	--	--	--	--	--	--	--	--	827.914	0.00295	1018.36	0.00859
1019.36	0.00572	--	--	--	--	--	--	--	--	--	--	--	--	--	--	--	--	--	--	--	--	--	--	--	--	--	--	--	--	--	--	828.497	0.00374	1019.36	0.00298
1020.36	0.00289	--	--	--	--	--	--	--	--	--	--	--	--	--	--	--	--	--	--	--	--	--	--	--	--	--	--	--	--	--	--	829.08	0.00472	1020.36	0.000150539
1021.36	-0.00693	--	--	--	--	--	--	--	--	--	--	--	--	--	--	--	--	--	--	--	--	--	--	--	--	--	--	--	--	--	--	829.664	0.00591	1021.36	-0.00967
1022.36	0.00212	--	--	--	--	--	--	--	--	--	--	--	--	--	--	--	--	--	--	--	--	--	--	--	--	--	--	--	--	--	--	830.247	0.00736	1022.36	-0.0006185
1023.36	-0.000681861	--	--	--	--	--	--	--	--	--	--	--	--	--	--	--	--	--	--	--	--	--	--	--	--	--	--	--	--	--	--	830.83	0.00912	1023.36	-0.00342
1024.36	-0.00151	--	--	--	--	--	--	--	--	--	--	--	--	--	--	--	--	--	--	--	--	--	--	--	--	--	--	--	--	--	--	831.413	0.01122	1024.36	-0.00425
1025.36	-0.00747	--	--	--	--	--	--	--	--	--	--	--	--	--	--	--	--	--	--	--	--	--	--	--	--	--	--	--	--	--	--	831.997	0.01371	1025.36	-0.01021
1026.36	-0.00278	--	--	--	--	--	--	--	--	--	--	--	--	--	--	--	--	--	--	--	--	--	--	--	--	--	--	--	--	--	--	832.58	0.01667	1026.36	-0.00552
1027.36	-0.00287	--	--	--	--	--	--	--	--	--	--	--	--	--	--	--	--	--	--	--	--	--	--	--	--	--	--	--	--	--	--	833.163	0.02013	1027.36	-0.00561
1028.36	0.00298	--	--	--	--	--	--	--	--	--	--	--	--	--	--	--	--	--	--	--	--	--	--	--	--	--	--	--	--	--	--	833.747	0.02416	1028.36	0.000238499
1029.36	0.01296	--	--	--	--	--	--	--	--	--	--	--	--	--	--	--	--	--	--	--	--	--	--	--	--	--	--	--	--	--	--	834.33	0.02882	1029.36	0.01022
1030.36	0.01663	--	--	--	--	--	--	--	--	--	--	--	--	--	--	--	--	--	--	--	--	--	--	--	--	--	--	--	--	--	--	834.913	0.03417	1030.36	0.01389
1031.36	0.00793	--	--	--	--	--	--	--	--	--	--	--	--	--	--	--	--	--	--	--	--	--	--	--	--	--	--	--	--	--	--	835.496	0.04026	1031.36	0.00519
1032.36	0.00299	--	--	--	--	--	--	--	--	--	--	--	--	--	--	--	--	--	--	--	--	--	--	--	--	--	--	--	--	--	--	836.08	0.04715	1032.36	0.000244888
1033.36	0.00704	--	--	--	--	--	--	--	--	--	--	--	--	--	--	--	--	--	--	--	--	--	--	--	--	--	--	--	--	--	--	836.663	0.05487	1033.36	0.0043
1034.36	0.01526	--	--	--	--	--	--	--	--	--	--	--	--	--	--	--	--	--	--	--	--	--	--	--	--	--	--	--	--	--	--	837.246	0.06347	1034.36	0.01252
1035.36	0.01749	--	--	--	--	--	--	--	--	--	--	--	--	--	--	--	--	--	--	--	--	--	--	--	--	--	--	--	--	--	--	837.829	0.07296	1035.36	0.01475
1036.36	0.0142	--	--	--	--	--	--	--	--	--	--	--	--	--	--	--	--	--	--	--	--	--	--	--	--	--	--	--	--	--	--	838.413	0.08335	1036.36	0.01146
1037.36	0.00821	--	--	--	--	--	--	--	--	--	--	--	--	--	--	--	--	--	--	--	--	--	--	--	--	--	--	--	--	--	--	838.996	0.09464	1037.36	0.00547
1038.36	0.00532	--	--	--	--	--	--	--	--	--	--	--	--	--	--	--	--	--	--	--	--	--	--	--	--	--	--	--	--	--	--	839.579	0.10679	1038.36	0.00258
1039.36	0.000376046	--	--	--	--	--	--	--	--	--	--	--	--	--	--	--	--	--	--	--	--	--	--	--	--	--	--	--	--	--	--	840.162	0.11977	1039.36	-0.00236
1040.36	-0.00203	--	--	--	--	--	--	--	--	--	--	--	--	--	--	--	--	--	--	--	--	--	--	--	--	--	--	--	--	--	--	840.746	0.13349	1040.36	-0.00477
1041.36	0.00207	--	--	--	--	--	--	--	--	--	--	--	--	--	--	--	--	--	--	--	--	--	--	--	--	--	--	--	--	--	--	841.329	0.14787	1041.36	-0.000675454
1042.36	0.00499	--	--	--	--	--	--	--	--	--	--	--	--	--	--	--	--	--	--	--	--	--	--	--	--	--	--	--	--	--	--	841.912	0.16279	1042.36	0.00225
1043.36	0.00138	--	--	--	--	--	--	--	--	--	--	--	--	--	--	--	--	--	--	--	--	--	--	--	--	--	--	--	--	--	--	842.496	0.17811	1043.36	-0.00136
1044.36	0.01308	--	--	--	--	--	--	--	--	--	--	--	--	--	--	--	--	--	--	--	--	--	--	--	--	--	--	--	--	--	--	843.079	0.19368	1044.36	0.01034
1045.36	0.01742	--	--	--	--	--	--	--	--	--	--	--	--	--	--	--	--	--	--	--	--	--	--	--	--	--	--	--	--	--	--	843.662	0.2093	1045.36	0.01468
1046.36	0.01464	--	--	--	--	--	--	--	--	--	--	--	--	--	--	--	--	--	--	--	--	--	--	--	--	--	--	--	--	--	--	844.245	0.2248	1046.36	0.0119
1047.36	0.01041	--	--	--	--	--	--	--	--	--	--	--	--	--	--	--	--	--	--	--	--	--	--	--	--	--	--	--	--	--	--	844.829	0.23996	1047.36	0.00767
1048.36	0.01225	--	--	--	--	--	--	--	--	--	--	--	--	--	--	--	--	--	--	--	--	--	--	--	--	--	--	--	--	--	--	845.412	0.25456	1048.36	0.00951
1049.36	0.01303	--	--	--	--	--	--	--	--	--	--	--	--	--	--	--	--	--	--	--	--	--	--	--	--	--	--	--	--	--	--	845.995	0.26839	1049.36	0.01029
1050.36	0.01459	--	--	--	--	--	--	--	--	--	--	--	--	--	--	--	--	--	--	--	--	--	--	--	--	--	--	--	--	--	--	846.578	0.28123	1050.36	0.01185
1051.36	0.01677	--	--	--	--	--	--	--	--	--	--	--	--	--	--	--	--	--	--	--	--	--	--	--	--	--	--	--	--	--	--	847.162	0.29287	1051.36	0.01403
1052.36	0.01561	--	--	--	--	--	--	--	--	--	--	--	--	--	--	--	--	--	--	--	--	--	--	--	--	--	--	--	--	--	--	847.745	0.30311	1052.36	0.01287
1053.36	0.01787	--	--	--	--	--	--	--	--	--	--	--	--	--	--	--	--	--	--	--	--	--	--	--	--	--	--	--	--	--	--	848.328	0.31178	1053.36	0.01513
1054.36	0.02413	--	--	--	--	--	--	--	--	--	--	--	--	--	--	--	--	--	--	--	--	--	--	--	--	--	--	--	--	--	--	848.912	0.31872	1054.36	0.02139
1055.36	0.01934	--	--	--	--	--	--	--	--	--	--	--	--	--	--	--	--	--	--	--	--	--	--	--	--	--	--	--	--	--	--	849.495	0.32381	1055.36	0.0166
1056.36	0.02507	--	--	--	--	--	--	--	--	--	--	--	--	--	--	--	--	--	--	--	--	--	--	--	--	--	--	--	--	--	--	850.078	0.32696	1056.36	0.02233
1057.36	0.01896	--	--	--	--	--	--	--	--	--	--	--	--	--	--	--	--	--	--	--	--	--	--	--	--	--	--	--	--	--	--	850.661	0.3281	1057.36	0.01622
1058.36	0.01713	--	--	--	--	--	--	--	--	--	--	--	--	--	--	--	--	--	--	--	--	--	--	--	--	--	--	--	--	--	--	851.245	0.32723	1058.36	0.01439
1059.36	0.01509	--	--	--	--	--	--	--	--	--	--	--	--	--	--	--	--	--	--	--	--	--	--	--	--	--	--	--	--	--	--	851.828	0.32434	1059.36	0.01235
1060.36	0.0274	--	--	--	--	--	--	--	--	--	--	--	--	--	--	--	--	--	--	--	--	--	--	--	--	--	--	--	--	--	--	852.411	0.3195	1060.36	0.02466
1061.36	0.02887	--	--	--	--	--	--	--	--	--	--	--	--	--	--	--	--	--	--	--	--	--	--	--	--	--	--	--	--	--	--	852.994	0.3128	1061.36	0.02612
1062.36	0.02268	--	--	--	--	--	--	--	--	--	--	--	--	--	--	--	--	--	--	--	--	--	--	--	--	--	--	--	--	--	--	853.578	0.30435	1062.36	0.01994
1063.36	0.02062	--	--	--	--	--	--	--	--	--	--	--	--	--	--	--	--	--	--	--	--	--	--	--	--	--	--	--	--	--	--	854.161	0.29431	1063.36	0.01788
1064.36	0.01876	--	--	--	--	--	--	--	--	--	--	--	--	--	--	--	--	--	--	--	--	--	--	--	--	--	--	--	--	--	--	854.744	0.28284	1064.36	0.01602
1065.36	0.01805	--	--	--	--	--	--	--	--	--	--	--	--	--	--	--	--	--	--	--	--	--	--	--	--	--	--	--	--	--	--	855.327	0.27015	1065.36	0.01531
1066.36	0.01995	--	--	--	--	--	--	--	--	--	--	--	--	--	--	--	--	--	--	--	--	--	--	--	--	--	--	--	--	--	--	855.911	0.25644	1066.36	0.01721
1067.36	0.03145	--	--	--	--	--	--	--	--	--	--	--	--	--	--	--	--	--	--	--	--	--	--	--	--	--	--	--	--	--	--	856.494	0.24193	1067.36	0.02871
1068.36	0.02485	--	--	--	--	--	--	--	--	--	--	--	--	--	--	--	--	--	--	--	--	--	--	--	--	--	--	--	--	--	--	857.077	0.22683	1068.36	0.02211
1069.36	0.02225	--	--	--	--	--	--	--	--	--	--	--	--	--	--	--	--	--	--	--	--	--	--	--	--	--	--	--	--	--	--	857.661	0.21137	1069.36	0.01951
1070.36	0.02259	--	--	--	--	--	--	--	--	--	--	--	--	--	--	--	--	--	--	--	--	--	--	--	--	--	--	--	--	--	--	858.244	0.19575	1070.36	0.01985
1071.36	0.0276	--	--	--	--	--	--	--	--	--	--	--	--	--	--	--	--	--	--	--	--	--	--	--	--	--	--	--	--	--	--	858.827	0.18017	1071.36	0.02486
1072.36	0.01629	--	--	--	--	--	--	--	--	--	--	--	--	--	--	--	--	--	--	--	--	--	--	--	--	--	--	--	--	--	--	859.41	0.1648	1072.36	0.01355
1073.36	0.01801	--	--	--	--	--	--	--	--	--	--	--	--	--	--	--	--	--	--	--	--	--	--	--	--	--	--	--	--	--	--	859.994	0.14982	1073.36	0.01526
1074.36	0.01986	--	--	--	--	--	--	--	--	--	--	--	--	--	--	--	--	--	--	--	--	--	--	--	--	--	--	--	--	--	--	860.577	0.13536	1074.36	0.01712
1075.36	0.01497	--	--	--	--	--	--	--	--	--	--	--	--	--	--	--	--	--	--	--	--	--	--	--	--	--	--	--	--	--	--	861.16	0.12155	1075.36	0.01223
1076.36	0.01794	--	--	--	--	--	--	--	--	--	--	--	--	--	--	--	--	--	--	--	--	--	--	--	--	--	--	--	--	--	--	861.743	0.10847	1076.36	0.0152
1077.36	0.02076	--	--	--	--	--	--	--	--	--	--	--	--	--	--	--	--	--	--	--	--	--	--	--	--	--	--	--	--	--	--	862.327	0.0962	1077.36	0.01802
1078.36	0.02596	--	--	--	--	--	--	--	--	--	--	--	--	--	--	--	--	--	--	--	--	--	--	--	--	--	--	--	--	--	--	862.91	0.0848	1078.36	0.02321
1079.36	0.00759	--	--	--	--	--	--	--	--	--	--	--	--	--	--	--	--	--	--	--	--	--	--	--	--	--	--	--	--	--	--	863.493	0.07428	1079.36	0.00485
1080.36	0.00993	--	--	--	--	--	--	--	--	--	--	--	--	--	--	--	--	--	--	--	--	--	--	--	--	--	--	--	--	--	--	864.076	0.06467	1080.36	0.00719
1081.36	0.0093	--	--	--	--	--	--	--	--	--	--	--	--	--	--	--	--	--	--	--	--	--	--	--	--	--	--	--	--	--	--	864.66	0.05596	1081.36	0.00656
1082.36	0.01993	--	--	--	--	--	--	--	--	--	--	--	--	--	--	--	--	--	--	--	--	--	--	--	--	--	--	--	--	--	--	865.243	0.04812	1082.36	0.01719
1083.36	0.01211	--	--	--	--	--	--	--	--	--	--	--	--	--	--	--	--	--	--	--	--	--	--	--	--	--	--	--	--	--	--	865.826	0.04113	1083.36	0.00937
1084.36	0.00844	--	--	--	--	--	--	--	--	--	--	--	--	--	--	--	--	--	--	--	--	--	--	--	--	--	--	--	--	--	--	866.41	0.03493	1084.36	0.0057
1085.36	0.01278	--	--	--	--	--	--	--	--	--	--	--	--	--	--	--	--	--	--	--	--	--	--	--	--	--	--	--	--	--	--	866.993	0.02949	1085.36	0.01004
1086.36	0.02435	--	--	--	--	--	--	--	--	--	--	--	--	--	--	--	--	--	--	--	--	--	--	--	--	--	--	--	--	--	--	867.576	0.02474	1086.36	0.02161
1087.36	0.02669	--	--	--	--	--	--	--	--	--	--	--	--	--	--	--	--	--	--	--	--	--	--	--	--	--	--	--	--	--	--	868.159	0.02063	1087.36	0.02395
1088.36	0.01311	--	--	--	--	--	--	--	--	--	--	--	--	--	--	--	--	--	--	--	--	--	--	--	--	--	--	--	--	--	--	868.743	0.01709	1088.36	0.01036
1089.36	0.00779	--	--	--	--	--	--	--	--	--	--	--	--	--	--	--	--	--	--	--	--	--	--	--	--	--	--	--	--	--	--	869.326	0.01408	1089.36	0.00505
1090.36	0.01628	--	--	--	--	--	--	--	--	--	--	--	--	--	--	--	--	--	--	--	--	--	--	--	--	--	--	--	--	--	--	869.909	0.01152	1090.36	0.01354
1091.36	0.01933	--	--	--	--	--	--	--	--	--	--	--	--	--	--	--	--	--	--	--	--	--	--	--	--	--	--	--	--	--	--	870.492	0.00937	1091.36	0.01659
1092.36	0.01386	--	--	--	--	--	--	--	--	--	--	--	--	--	--	--	--	--	--	--	--	--	--	--	--	--	--	--	--	--	--	871.076	0.00758	1092.36	0.01112
1093.36	0.00338	--	--	--	--	--	--	--	--	--	--	--	--	--	--	--	--	--	--	--	--	--	--	--	--	--	--	--	--	--	--	871.659	0.00609	1093.36	0.000641002
1094.36	0.00436	--	--	--	--	--	--	--	--	--	--	--	--	--	--	--	--	--	--	--	--	--	--	--	--	--	--	--	--	--	--	872.242	0.00486	1094.36	0.00162
1095.36	0.00982	--	--	--	--	--	--	--	--	--	--	--	--	--	--	--	--	--	--	--	--	--	--	--	--	--	--	--	--	--	--	872.825	0.00386	1095.36	0.00708
1096.36	0.02329	--	--	--	--	--	--	--	--	--	--	--	--	--	--	--	--	--	--	--	--	--	--	--	--	--	--	--	--	--	--	873.409	0.00304	1096.36	0.02055
1097.36	0.00837	--	--	--	--	--	--	--	--	--	--	--	--	--	--	--	--	--	--	--	--	--	--	--	--	--	--	--	--	--	--	873.992	0.00239	1097.36	0.00563
1098.36	-0.000186325	--	--	--	--	--	--	--	--	--	--	--	--	--	--	--	--	--	--	--	--	--	--	--	--	--	--	--	--	--	--	874.575	0.00186	1098.36	-0.00293
1099.36	0.000990125	--	--	--	--	--	--	--	--	--	--	--	--	--	--	--	--	--	--	--	--	--	--	--	--	--	--	--	--	--	--	875.159	0.00144	1099.36	-0.00175
1100.36	0.01146	--	--	--	--	--	--	--	--	--	--	--	--	--	--	--	--	--	--	--	--	--	--	--	--	--	--	--	--	--	--	875.742	0.00111	1100.36	0.00872
1101.36	0.00191	--	--	--	--	--	--	--	--	--	--	--	--	--	--	--	--	--	--	--	--	--	--	--	--	--	--	--	--	--	--	876.325	0.000846677	1101.36	-0.000832681
1102.36	0.00233	--	--	--	--	--	--	--	--	--	--	--	--	--	--	--	--	--	--	--	--	--	--	--	--	--	--	--	--	--	--	876.908	0.000643501	1102.36	-0.000409055
1103.36	0.00706	--	--	--	--	--	--	--	--	--	--	--	--	--	--	--	--	--	--	--	--	--	--	--	--	--	--	--	--	--	--	877.492	0.00048607	1103.36	0.00432
1104.36	0.00999	--	--	--	--	--	--	--	--	--	--	--	--	--	--	--	--	--	--	--	--	--	--	--	--	--	--	--	--	--	--	878.075	0.000364894	1104.36	0.00725
1105.36	0.01063	--	--	--	--	--	--	--	--	--	--	--	--	--	--	--	--	--	--	--	--	--	--	--	--	--	--	--	--	--	--	878.658	0.000272241	1105.36	0.00789
1106.36	0.01179	--	--	--	--	--	--	--	--	--	--	--	--	--	--	--	--	--	--	--	--	--	--	--	--	--	--	--	--	--	--	879.241	0.000201863	1106.36	0.00905
1107.36	0.00928	--	--	--	--	--	--	--	--	--	--	--	--	--	--	--	--	--	--	--	--	--	--	--	--	--	--	--	--	--	--	879.825	0.000148759	1107.36	0.00654
1108.36	0.00233	--	--	--	--	--	--	--	--	--	--	--	--	--	--	--	--	--	--	--	--	--	--	--	--	--	--	--	--	--	--	880.408	0.00010895	1108.36	-0.000406326
1109.36	-0.00128	--	--	--	--	--	--	--	--	--	--	--	--	--	--	--	--	--	--	--	--	--	--	--	--	--	--	--	--	--	--	880.991	7.93047e-05	1109.36	-0.00402
1110.36	0.00412	--	--	--	--	--	--	--	--	--	--	--	--	--	--	--	--	--	--	--	--	--	--	--	--	--	--	--	--	--	--	881.574	5.73722e-05	1110.36	0.00138
1111.36	0.00798	--	--	--	--	--	--	--	--	--	--	--	--	--	--	--	--	--	--	--	--	--	--	--	--	--	--	--	--	--	--	882.158	4.12529e-05	1111.36	0.00524
1112.36	0.0056	--	--	--	--	--	--	--	--	--	--	--	--	--	--	--	--	--	--	--	--	--	--	--	--	--	--	--	--	--	--	882.741	2.94843e-05	1112.36	0.00286
1113.36	0.00123	--	--	--	--	--	--	--	--	--	--	--	--	--	--	--	--	--	--	--	--	--	--	--	--	--	--	--	--	--	--	883.324	2.09501e-05	1113.36	-0.00151
1114.36	0.00814	--	--	--	--	--	--	--	--	--	--	--	--	--	--	--	--	--	--	--	--	--	--	--	--	--	--	--	--	--	--	883.908	1.48048e-05	1114.36	0.0054
1115.36	0.01384	--	--	--	--	--	--	--	--	--	--	--	--	--	--	--	--	--	--	--	--	--	--	--	--	--	--	--	--	--	--	884.491	1.0413e-05	1115.36	0.0111
1116.36	0.01242	--	--	--	--	--	--	--	--	--	--	--	--	--	--	--	--	--	--	--	--	--	--	--	--	--	--	--	--	--	--	885.074	7.30183e-06	1116.36	0.00968
1117.36	0.01454	--	--	--	--	--	--	--	--	--	--	--	--	--	--	--	--	--	--	--	--	--	--	--	--	--	--	--	--	--	--	885.657	5.12244e-06	1117.36	0.0118
1118.36	0.02876	--	--	--	--	--	--	--	--	--	--	--	--	--	--	--	--	--	--	--	--	--	--	--	--	--	--	--	--	--	--	886.241	3.62078e-06	1118.36	0.02602
1119.36	0.03716	--	--	--	--	--	--	--	--	--	--	--	--	--	--	--	--	--	--	--	--	--	--	--	--	--	--	--	--	--	--	886.824	2.61485e-06	1119.36	0.03442
1120.36	0.02945	--	--	--	--	--	--	--	--	--	--	--	--	--	--	--	--	--	--	--	--	--	--	--	--	--	--	--	--	--	--	887.407	1.97763e-06	1120.36	0.02671
1121.36	0.02309	--	--	--	--	--	--	--	--	--	--	--	--	--	--	--	--	--	--	--	--	--	--	--	--	--	--	--	--	--	--	887.99	1.6245e-06	1121.36	0.02035
1122.36	0.02276	--	--	--	--	--	--	--	--	--	--	--	--	--	--	--	--	--	--	--	--	--	--	--	--	--	--	--	--	--	--	888.574	1.50429e-06	1122.36	0.02002
1123.36	0.03227	--	--	--	--	--	--	--	--	--	--	--	--	--	--	--	--	--	--	--	--	--	--	--	--	--	--	--	--	--	--	889.157	1.5934e-06	1123.36	0.02952
1124.36	0.04812	--	--	--	--	--	--	--	--	--	--	--	--	--	--	--	--	--	--	--	--	--	--	--	--	--	--	--	--	--	--	889.74	1.89229e-06	1124.36	0.04538
1125.36	0.05772	--	--	--	--	--	--	--	--	--	--	--	--	--	--	--	--	--	--	--	--	--	--	--	--	--	--	--	--	--	--	890.323	2.42422e-06	1125.36	0.05498
1126.36	0.05049	--	--	--	--	--	--	--	--	--	--	--	--	--	--	--	--	--	--	--	--	--	--	--	--	--	--	--	--	--	--	890.907	3.23579e-06	1126.36	0.04775
1127.36	0.04861	--	--	--	--	--	--	--	--	--	--	--	--	--	--	--	--	--	--	--	--	--	--	--	--	--	--	--	--	--	--	891.49	4.39936e-06	1127.36	0.04587
1128.36	0.05178	--	--	--	--	--	--	--	--	--	--	--	--	--	--	--	--	--	--	--	--	--	--	--	--	--	--	--	--	--	--	892.073	6.0171e-06	1128.36	0.04904
1129.36	0.05257	--	--	--	--	--	--	--	--	--	--	--	--	--	--	--	--	--	--	--	--	--	--	--	--	--	--	--	--	--	--	892.657	8.22682e-06	1129.36	0.04983
1130.36	0.04993	--	--	--	--	--	--	--	--	--	--	--	--	--	--	--	--	--	--	--	--	--	--	--	--	--	--	--	--	--	--	893.24	1.12097e-05	1130.36	0.04719
1131.36	0.06434	--	--	--	--	--	--	--	--	--	--	--	--	--	--	--	--	--	--	--	--	--	--	--	--	--	--	--	--	--	--	893.823	1.51997e-05	1131.36	0.0616
1132.36	0.07592	--	--	--	--	--	--	--	--	--	--	--	--	--	--	--	--	--	--	--	--	--	--	--	--	--	--	--	--	--	--	894.406	2.04957e-05	1132.36	0.07318
1133.36	0.08901	--	--	--	--	--	--	--	--	--	--	--	--	--	--	--	--	--	--	--	--	--	--	--	--	--	--	--	--	--	--	894.99	2.74746e-05	1133.36	0.08627
1134.36	0.08723	--	--	--	--	--	--	--	--	--	--	--	--	--	--	--	--	--	--	--	--	--	--	--	--	--	--	--	--	--	--	895.573	3.66079e-05	1134.36	0.08449
1135.36	0.08203	--	--	--	--	--	--	--	--	--	--	--	--	--	--	--	--	--	--	--	--	--	--	--	--	--	--	--	--	--	--	896.156	4.84802e-05	1135.36	0.07929
1136.36	0.07814	--	--	--	--	--	--	--	--	--	--	--	--	--	--	--	--	--	--	--	--	--	--	--	--	--	--	--	--	--	--	896.739	6.38095e-05	1136.36	0.0754
1137.36	0.0913	--	--	--	--	--	--	--	--	--	--	--	--	--	--	--	--	--	--	--	--	--	--	--	--	--	--	--	--	--	--	897.323	8.34698e-05	1137.36	0.08856
1138.36	0.10223	--	--	--	--	--	--	--	--	--	--	--	--	--	--	--	--	--	--	--	--	--	--	--	--	--	--	--	--	--	--	897.906	0.000108516	1138.36	0.09949
1139.36	0.10663	--	--	--	--	--	--	--	--	--	--	--	--	--	--	--	--	--	--	--	--	--	--	--	--	--	--	--	--	--	--	898.489	0.00014021	1139.36	0.10389
1140.36	0.10475	--	--	--	--	--	--	--	--	--	--	--	--	--	--	--	--	--	--	--	--	--	--	--	--	--	--	--	--	--	--	899.073	0.000180046	1140.36	0.10201
1141.36	0.11419	--	--	--	--	--	--	--	--	--	--	--	--	--	--	--	--	--	--	--	--	--	--	--	--	--	--	--	--	--	--	899.656	0.000229776	1141.36	0.11145
1142.36	0.11784	--	--	--	--	--	--	--	--	--	--	--	--	--	--	--	--	--	--	--	--	--	--	--	--	--	--	--	--	--	--	900.239	0.000291437	1142.36	0.1151
1143.36	0.10797	--	--	--	--	--	--	--	--	--	--	--	--	--	--	--	--	--	--	--	--	--	--	--	--	--	--	--	--	--	--	900.822	0.000367369	1143.36	0.10523
1144.36	0.0853	--	--	--	--	--	--	--	--	--	--	--	--	--	--	--	--	--	--	--	--	--	--	--	--	--	--	--	--	--	--	901.406	0.000460234	1144.36	0.08256
1145.36	0.08551	--	--	--	--	--	--	--	--	--	--	--	--	--	--	--	--	--	--	--	--	--	--	--	--	--	--	--	--	--	--	901.989	0.000573024	1145.36	0.08277
1146.36	0.08623	--	--	--	--	--	--	--	--	--	--	--	--	--	--	--	--	--	--	--	--	--	--	--	--	--	--	--	--	--	--	902.572	0.000709063	1146.36	0.08349
1147.36	0.08414	--	--	--	--	--	--	--	--	--	--	--	--	--	--	--	--	--	--	--	--	--	--	--	--	--	--	--	--	--	--	903.155	0.000871997	1147.36	0.0814
1148.36	0.0771	--	--	--	--	--	--	--	--	--	--	--	--	--	--	--	--	--	--	--	--	--	--	--	--	--	--	--	--	--	--	903.739	0.00107	1148.36	0.07436
1149.36	0.07112	--	--	--	--	--	--	--	--	--	--	--	--	--	--	--	--	--	--	--	--	--	--	--	--	--	--	--	--	--	--	904.322	0.00129	1149.36	0.06838
1150.36	0.07133	--	--	--	--	--	--	--	--	--	--	--	--	--	--	--	--	--	--	--	--	--	--	--	--	--	--	--	--	--	--	904.905	0.00156	1150.36	0.06859
1151.36	0.06995	--	--	--	--	--	--	--	--	--	--	--	--	--	--	--	--	--	--	--	--	--	--	--	--	--	--	--	--	--	--	905.488	0.00188	1151.36	0.0672
1152.36	0.07086	--	--	--	--	--	--	--	--	--	--	--	--	--	--	--	--	--	--	--	--	--	--	--	--	--	--	--	--	--	--	906.072	0.00224	1152.36	0.06812
1153.36	0.06245	--	--	--	--	--	--	--	--	--	--	--	--	--	--	--	--	--	--	--	--	--	--	--	--	--	--	--	--	--	--	906.655	0.00265	1153.36	0.05971
1154.36	0.06627	--	--	--	--	--	--	--	--	--	--	--	--	--	--	--	--	--	--	--	--	--	--	--	--	--	--	--	--	--	--	907.238	0.00312	1154.36	0.06353
1155.36	0.06882	--	--	--	--	--	--	--	--	--	--	--	--	--	--	--	--	--	--	--	--	--	--	--	--	--	--	--	--	--	--	907.822	0.00365	1155.36	0.06608
1156.36	0.06429	--	--	--	--	--	--	--	--	--	--	--	--	--	--	--	--	--	--	--	--	--	--	--	--	--	--	--	--	--	--	908.405	0.00425	1156.36	0.06155
1157.36	0.0443	--	--	--	--	--	--	--	--	--	--	--	--	--	--	--	--	--	--	--	--	--	--	--	--	--	--	--	--	--	--	908.988	0.00491	1157.36	0.04156
1158.36	0.03194	--	--	--	--	--	--	--	--	--	--	--	--	--	--	--	--	--	--	--	--	--	--	--	--	--	--	--	--	--	--	909.571	0.00564	1158.36	0.0292
1159.36	0.02861	--	--	--	--	--	--	--	--	--	--	--	--	--	--	--	--	--	--	--	--	--	--	--	--	--	--	--	--	--	--	910.155	0.00645	1159.36	0.02587
1160.36	0.03668	--	--	--	--	--	--	--	--	--	--	--	--	--	--	--	--	--	--	--	--	--	--	--	--	--	--	--	--	--	--	910.738	0.00732	1160.36	0.03394
1161.36	0.02841	--	--	--	--	--	--	--	--	--	--	--	--	--	--	--	--	--	--	--	--	--	--	--	--	--	--	--	--	--	--	911.321	0.00825	1161.36	0.02567
1162.36	0.01532	--	--	--	--	--	--	--	--	--	--	--	--	--	--	--	--	--	--	--	--	--	--	--	--	--	--	--	--	--	--	911.904	0.00925	1162.36	0.01258
1163.36	0.00964	--	--	--	--	--	--	--	--	--	--	--	--	--	--	--	--	--	--	--	--	--	--	--	--	--	--	--	--	--	--	912.488	0.01031	1163.36	0.0069
1164.36	0.02035	--	--	--	--	--	--	--	--	--	--	--	--	--	--	--	--	--	--	--	--	--	--	--	--	--	--	--	--	--	--	913.071	0.01141	1164.36	0.0176
1165.36	0.02423	--	--	--	--	--	--	--	--	--	--	--	--	--	--	--	--	--	--	--	--	--	--	--	--	--	--	--	--	--	--	913.654	0.01256	1165.36	0.02149
1166.36	0.01798	--	--	--	--	--	--	--	--	--	--	--	--	--	--	--	--	--	--	--	--	--	--	--	--	--	--	--	--	--	--	914.237	0.01373	1166.36	0.01524
1167.36	0.0128	--	--	--	--	--	--	--	--	--	--	--	--	--	--	--	--	--	--	--	--	--	--	--	--	--	--	--	--	--	--	914.821	0.01492	1167.36	0.01006
1168.36	0.00571	--	--	--	--	--	--	--	--	--	--	--	--	--	--	--	--	--	--	--	--	--	--	--	--	--	--	--	--	--	--	915.404	0.01612	1168.36	0.00297
1169.36	0.0084	--	--	--	--	--	--	--	--	--	--	--	--	--	--	--	--	--	--	--	--	--	--	--	--	--	--	--	--	--	--	915.987	0.01731	1169.36	0.00566
1170.36	0.01501	--	--	--	--	--	--	--	--	--	--	--	--	--	--	--	--	--	--	--	--	--	--	--	--	--	--	--	--	--	--	916.571	0.01847	1170.36	0.01227
1171.36	0.01809	--	--	--	--	--	--	--	--	--	--	--	--	--	--	--	--	--	--	--	--	--	--	--	--	--	--	--	--	--	--	917.154	0.01958	1171.36	0.01534
1172.36	0.0168	--	--	--	--	--	--	--	--	--	--	--	--	--	--	--	--	--	--	--	--	--	--	--	--	--	--	--	--	--	--	917.737	0.02064	1172.36	0.01406
1173.36	0.01866	--	--	--	--	--	--	--	--	--	--	--	--	--	--	--	--	--	--	--	--	--	--	--	--	--	--	--	--	--	--	918.32	0.02161	1173.36	0.01592
1174.36	0.01934	--	--	--	--	--	--	--	--	--	--	--	--	--	--	--	--	--	--	--	--	--	--	--	--	--	--	--	--	--	--	918.904	0.0225	1174.36	0.01659
1175.36	0.01368	--	--	--	--	--	--	--	--	--	--	--	--	--	--	--	--	--	--	--	--	--	--	--	--	--	--	--	--	--	--	919.487	0.02328	1175.36	0.01094
1176.36	0.00695	--	--	--	--	--	--	--	--	--	--	--	--	--	--	--	--	--	--	--	--	--	--	--	--	--	--	--	--	--	--	920.07	0.02393	1176.36	0.00421
1177.36	0.00127	--	--	--	--	--	--	--	--	--	--	--	--	--	--	--	--	--	--	--	--	--	--	--	--	--	--	--	--	--	--	920.653	0.02445	1177.36	-0.00147
1178.36	0.00671	--	--	--	--	--	--	--	--	--	--	--	--	--	--	--	--	--	--	--	--	--	--	--	--	--	--	--	--	--	--	921.237	0.02483	1178.36	0.00397
1179.36	0.01891	--	--	--	--	--	--	--	--	--	--	--	--	--	--	--	--	--	--	--	--	--	--	--	--	--	--	--	--	--	--	921.82	0.02506	1179.36	0.01617
1180.36	0.01976	--	--	--	--	--	--	--	--	--	--	--	--	--	--	--	--	--	--	--	--	--	--	--	--	--	--	--	--	--	--	922.403	0.02514	1180.36	0.01702
1181.36	0.01196	--	--	--	--	--	--	--	--	--	--	--	--	--	--	--	--	--	--	--	--	--	--	--	--	--	--	--	--	--	--	922.986	0.02506	1181.36	0.00921
1182.36	0.00889	--	--	--	--	--	--	--	--	--	--	--	--	--	--	--	--	--	--	--	--	--	--	--	--	--	--	--	--	--	--	923.57	0.02483	1182.36	0.00615
1183.36	0.01233	--	--	--	--	--	--	--	--	--	--	--	--	--	--	--	--	--	--	--	--	--	--	--	--	--	--	--	--	--	--	924.153	0.02445	1183.36	0.00959
1184.36	0.01839	--	--	--	--	--	--	--	--	--	--	--	--	--	--	--	--	--	--	--	--	--	--	--	--	--	--	--	--	--	--	924.736	0.02393	1184.36	0.01564
1185.36	0.01849	--	--	--	--	--	--	--	--	--	--	--	--	--	--	--	--	--	--	--	--	--	--	--	--	--	--	--	--	--	--	925.32	0.02327	1185.36	0.01575
1186.36	0.01966	--	--	--	--	--	--	--	--	--	--	--	--	--	--	--	--	--	--	--	--	--	--	--	--	--	--	--	--	--	--	925.903	0.0225	1186.36	0.01692
1187.36	0.01516	--	--	--	--	--	--	--	--	--	--	--	--	--	--	--	--	--	--	--	--	--	--	--	--	--	--	--	--	--	--	926.486	0.02162	1187.36	0.01242
1188.36	0.01453	--	--	--	--	--	--	--	--	--	--	--	--	--	--	--	--	--	--	--	--	--	--	--	--	--	--	--	--	--	--	927.069	0.02064	1188.36	0.01179
1189.36	0.01858	--	--	--	--	--	--	--	--	--	--	--	--	--	--	--	--	--	--	--	--	--	--	--	--	--	--	--	--	--	--	927.653	0.01959	1189.36	0.01584
1190.36	0.02273	--	--	--	--	--	--	--	--	--	--	--	--	--	--	--	--	--	--	--	--	--	--	--	--	--	--	--	--	--	--	928.236	0.01849	1190.36	0.01999
1191.36	0.02147	--	--	--	--	--	--	--	--	--	--	--	--	--	--	--	--	--	--	--	--	--	--	--	--	--	--	--	--	--	--	928.819	0.01734	1191.36	0.01873
1192.36	0.01039	--	--	--	--	--	--	--	--	--	--	--	--	--	--	--	--	--	--	--	--	--	--	--	--	--	--	--	--	--	--	929.402	0.01617	1192.36	0.00765
1193.36	0.00925	--	--	--	--	--	--	--	--	--	--	--	--	--	--	--	--	--	--	--	--	--	--	--	--	--	--	--	--	--	--	929.986	0.01499	1193.36	0.00651
1194.36	0.00811	--	--	--	--	--	--	--	--	--	--	--	--	--	--	--	--	--	--	--	--	--	--	--	--	--	--	--	--	--	--	930.569	0.01383	1194.36	0.00537
1195.36	0.0158	--	--	--	--	--	--	--	--	--	--	--	--	--	--	--	--	--	--	--	--	--	--	--	--	--	--	--	--	--	--	931.152	0.01269	1195.36	0.01306
1196.36	0.01565	--	--	--	--	--	--	--	--	--	--	--	--	--	--	--	--	--	--	--	--	--	--	--	--	--	--	--	--	--	--	931.736	0.0116	1196.36	0.01291
1197.36	0.0178	--	--	--	--	--	--	--	--	--	--	--	--	--	--	--	--	--	--	--	--	--	--	--	--	--	--	--	--	--	--	932.319	0.01056	1197.36	0.01506
1198.36	0.01704	--	--	--	--	--	--	--	--	--	--	--	--	--	--	--	--	--	--	--	--	--	--	--	--	--	--	--	--	--	--	932.902	0.00959	1198.36	0.0143
1199.36	0.02291	--	--	--	--	--	--	--	--	--	--	--	--	--	--	--	--	--	--	--	--	--	--	--	--	--	--	--	--	--	--	933.485	0.0087	1199.36	0.02017
1200.36	0.02896	--	--	--	--	--	--	--	--	--	--	--	--	--	--	--	--	--	--	--	--	--	--	--	--	--	--	--	--	--	--	934.069	0.0079	1200.36	0.02622
1201.36	0.01769	--	--	--	--	--	--	--	--	--	--	--	--	--	--	--	--	--	--	--	--	--	--	--	--	--	--	--	--	--	--	934.652	0.00721	1201.36	0.01495
1202.36	0.00966	--	--	--	--	--	--	--	--	--	--	--	--	--	--	--	--	--	--	--	--	--	--	--	--	--	--	--	--	--	--	935.235	0.00664	1202.36	0.00692
1203.36	0.00952	--	--	--	--	--	--	--	--	--	--	--	--	--	--	--	--	--	--	--	--	--	--	--	--	--	--	--	--	--	--	935.818	0.00619	1203.36	0.00678
1204.36	0.01231	--	--	--	--	--	--	--	--	--	--	--	--	--	--	--	--	--	--	--	--	--	--	--	--	--	--	--	--	--	--	936.402	0.00588	1204.36	0.00957
1205.36	0.00787	--	--	--	--	--	--	--	--	--	--	--	--	--	--	--	--	--	--	--	--	--	--	--	--	--	--	--	--	--	--	936.985	0.00571	1205.36	0.00513
1206.36	0.01664	--	--	--	--	--	--	--	--	--	--	--	--	--	--	--	--	--	--	--	--	--	--	--	--	--	--	--	--	--	--	937.568	0.00572	1206.36	0.0139
1207.36	0.02531	--	--	--	--	--	--	--	--	--	--	--	--	--	--	--	--	--	--	--	--	--	--	--	--	--	--	--	--	--	--	938.151	0.0059	1207.36	0.02257
1208.36	0.02584	--	--	--	--	--	--	--	--	--	--	--	--	--	--	--	--	--	--	--	--	--	--	--	--	--	--	--	--	--	--	938.735	0.00628	1208.36	0.0231
1209.36	0.03075	--	--	--	--	--	--	--	--	--	--	--	--	--	--	--	--	--	--	--	--	--	--	--	--	--	--	--	--	--	--	939.318	0.00687	1209.36	0.02801
1210.36	0.02957	--	--	--	--	--	--	--	--	--	--	--	--	--	--	--	--	--	--	--	--	--	--	--	--	--	--	--	--	--	--	939.901	0.0077	1210.36	0.02683
1211.36	0.02217	--	--	--	--	--	--	--	--	--	--	--	--	--	--	--	--	--	--	--	--	--	--	--	--	--	--	--	--	--	--	940.485	0.00879	1211.36	0.01943
1212.36	0.01789	--	--	--	--	--	--	--	--	--	--	--	--	--	--	--	--	--	--	--	--	--	--	--	--	--	--	--	--	--	--	941.068	0.01015	1212.36	0.01515
1213.36	0.03217	--	--	--	--	--	--	--	--	--	--	--	--	--	--	--	--	--	--	--	--	--	--	--	--	--	--	--	--	--	--	941.651	0.01183	1213.36	0.02943
1214.36	0.03154	--	--	--	--	--	--	--	--	--	--	--	--	--	--	--	--	--	--	--	--	--	--	--	--	--	--	--	--	--	--	942.234	0.01383	1214.36	0.02879
1215.36	0.02945	--	--	--	--	--	--	--	--	--	--	--	--	--	--	--	--	--	--	--	--	--	--	--	--	--	--	--	--	--	--	942.818	0.0162	1215.36	0.02671
1216.36	0.02705	--	--	--	--	--	--	--	--	--	--	--	--	--	--	--	--	--	--	--	--	--	--	--	--	--	--	--	--	--	--	943.401	0.01895	1216.36	0.02431
1217.36	0.02345	--	--	--	--	--	--	--	--	--	--	--	--	--	--	--	--	--	--	--	--	--	--	--	--	--	--	--	--	--	--	943.984	0.02211	1217.36	0.02071
1218.36	0.01288	--	--	--	--	--	--	--	--	--	--	--	--	--	--	--	--	--	--	--	--	--	--	--	--	--	--	--	--	--	--	944.567	0.02571	1218.36	0.01014
1219.36	0.01344	--	--	--	--	--	--	--	--	--	--	--	--	--	--	--	--	--	--	--	--	--	--	--	--	--	--	--	--	--	--	945.151	0.02976	1219.36	0.0107
1220.36	0.02348	--	--	--	--	--	--	--	--	--	--	--	--	--	--	--	--	--	--	--	--	--	--	--	--	--	--	--	--	--	--	945.734	0.03427	1220.36	0.02074
1221.36	0.02524	--	--	--	--	--	--	--	--	--	--	--	--	--	--	--	--	--	--	--	--	--	--	--	--	--	--	--	--	--	--	946.317	0.03926	1221.36	0.0225
1222.36	0.02804	--	--	--	--	--	--	--	--	--	--	--	--	--	--	--	--	--	--	--	--	--	--	--	--	--	--	--	--	--	--	946.9	0.04472	1222.36	0.0253
1223.36	0.03407	--	--	--	--	--	--	--	--	--	--	--	--	--	--	--	--	--	--	--	--	--	--	--	--	--	--	--	--	--	--	947.484	0.05064	1223.36	0.03133
1224.36	0.04416	--	--	--	--	--	--	--	--	--	--	--	--	--	--	--	--	--	--	--	--	--	--	--	--	--	--	--	--	--	--	948.067	0.05702	1224.36	0.04142
1225.36	0.042	--	--	--	--	--	--	--	--	--	--	--	--	--	--	--	--	--	--	--	--	--	--	--	--	--	--	--	--	--	--	948.65	0.06381	1225.36	0.03926
1226.36	0.04094	--	--	--	--	--	--	--	--	--	--	--	--	--	--	--	--	--	--	--	--	--	--	--	--	--	--	--	--	--	--	949.234	0.07099	1226.36	0.0382
1227.36	0.03963	--	--	--	--	--	--	--	--	--	--	--	--	--	--	--	--	--	--	--	--	--	--	--	--	--	--	--	--	--	--	949.817	0.0785	1227.36	0.03689
1228.36	0.04713	--	--	--	--	--	--	--	--	--	--	--	--	--	--	--	--	--	--	--	--	--	--	--	--	--	--	--	--	--	--	950.4	0.08627	1228.36	0.04438
1229.36	0.04058	--	--	--	--	--	--	--	--	--	--	--	--	--	--	--	--	--	--	--	--	--	--	--	--	--	--	--	--	--	--	950.983	0.09424	1229.36	0.03784
1230.36	0.03641	--	--	--	--	--	--	--	--	--	--	--	--	--	--	--	--	--	--	--	--	--	--	--	--	--	--	--	--	--	--	951.567	0.10233	1230.36	0.03367
1231.36	0.03901	--	--	--	--	--	--	--	--	--	--	--	--	--	--	--	--	--	--	--	--	--	--	--	--	--	--	--	--	--	--	952.15	0.11044	1231.36	0.03627
1232.36	0.04855	--	--	--	--	--	--	--	--	--	--	--	--	--	--	--	--	--	--	--	--	--	--	--	--	--	--	--	--	--	--	952.733	0.11846	1232.36	0.04581
1233.36	0.0526	--	--	--	--	--	--	--	--	--	--	--	--	--	--	--	--	--	--	--	--	--	--	--	--	--	--	--	--	--	--	953.316	0.12631	1233.36	0.04986
1234.36	0.04603	--	--	--	--	--	--	--	--	--	--	--	--	--	--	--	--	--	--	--	--	--	--	--	--	--	--	--	--	--	--	953.9	0.13386	1234.36	0.04328
1235.36	0.04711	--	--	--	--	--	--	--	--	--	--	--	--	--	--	--	--	--	--	--	--	--	--	--	--	--	--	--	--	--	--	954.483	0.14102	1235.36	0.04437
1236.36	0.05661	--	--	--	--	--	--	--	--	--	--	--	--	--	--	--	--	--	--	--	--	--	--	--	--	--	--	--	--	--	--	955.066	0.14767	1236.36	0.05387
1237.36	0.07075	--	--	--	--	--	--	--	--	--	--	--	--	--	--	--	--	--	--	--	--	--	--	--	--	--	--	--	--	--	--	955.649	0.15371	1237.36	0.06801
1238.36	0.06707	--	--	--	--	--	--	--	--	--	--	--	--	--	--	--	--	--	--	--	--	--	--	--	--	--	--	--	--	--	--	956.233	0.15905	1238.36	0.06432
1239.36	0.05524	--	--	--	--	--	--	--	--	--	--	--	--	--	--	--	--	--	--	--	--	--	--	--	--	--	--	--	--	--	--	956.816	0.16361	1239.36	0.0525
1240.36	0.06729	--	--	--	--	--	--	--	--	--	--	--	--	--	--	--	--	--	--	--	--	--	--	--	--	--	--	--	--	--	--	957.399	0.16731	1240.36	0.06455
1241.36	0.09349	--	--	--	--	--	--	--	--	--	--	--	--	--	--	--	--	--	--	--	--	--	--	--	--	--	--	--	--	--	--	957.983	0.17011	1241.36	0.09075
1242.36	0.12029	--	--	--	--	--	--	--	--	--	--	--	--	--	--	--	--	--	--	--	--	--	--	--	--	--	--	--	--	--	--	958.566	0.17195	1242.36	0.11754
1243.36	0.13751	--	--	--	--	--	--	--	--	--	--	--	--	--	--	--	--	--	--	--	--	--	--	--	--	--	--	--	--	--	--	959.149	0.17283	1243.36	0.13477
1244.36	0.15361	--	--	--	--	--	--	--	--	--	--	--	--	--	--	--	--	--	--	--	--	--	--	--	--	--	--	--	--	--	--	959.732	0.17274	1244.36	0.15087
1245.36	0.16145	--	--	--	--	--	--	--	--	--	--	--	--	--	--	--	--	--	--	--	--	--	--	--	--	--	--	--	--	--	--	960.316	0.17168	1245.36	0.1587
1246.36	0.16281	--	--	--	--	--	--	--	--	--	--	--	--	--	--	--	--	--	--	--	--	--	--	--	--	--	--	--	--	--	--	960.899	0.16971	1246.36	0.16007
1247.36	0.15683	--	--	--	--	--	--	--	--	--	--	--	--	--	--	--	--	--	--	--	--	--	--	--	--	--	--	--	--	--	--	961.482	0.16685	1247.36	0.15408
1248.36	0.13187	--	--	--	--	--	--	--	--	--	--	--	--	--	--	--	--	--	--	--	--	--	--	--	--	--	--	--	--	--	--	962.065	0.16318	1248.36	0.12913
1249.36	0.11874	--	--	--	--	--	--	--	--	--	--	--	--	--	--	--	--	--	--	--	--	--	--	--	--	--	--	--	--	--	--	962.649	0.15878	1249.36	0.116
1250.36	0.11108	--	--	--	--	--	--	--	--	--	--	--	--	--	--	--	--	--	--	--	--	--	--	--	--	--	--	--	--	--	--	963.232	0.15372	1250.36	0.10834
1251.36	0.10009	--	--	--	--	--	--	--	--	--	--	--	--	--	--	--	--	--	--	--	--	--	--	--	--	--	--	--	--	--	--	963.815	0.1481	1251.36	0.09735
1252.36	0.06905	--	--	--	--	--	--	--	--	--	--	--	--	--	--	--	--	--	--	--	--	--	--	--	--	--	--	--	--	--	--	964.398	0.14202	1252.36	0.06631
1253.36	0.04804	--	--	--	--	--	--	--	--	--	--	--	--	--	--	--	--	--	--	--	--	--	--	--	--	--	--	--	--	--	--	964.982	0.13559	1253.36	0.0453
1254.36	0.03899	--	--	--	--	--	--	--	--	--	--	--	--	--	--	--	--	--	--	--	--	--	--	--	--	--	--	--	--	--	--	965.565	0.12889	1254.36	0.03625
1255.36	0.04257	--	--	--	--	--	--	--	--	--	--	--	--	--	--	--	--	--	--	--	--	--	--	--	--	--	--	--	--	--	--	966.148	0.12202	1255.36	0.03983
1256.36	0.03604	--	--	--	--	--	--	--	--	--	--	--	--	--	--	--	--	--	--	--	--	--	--	--	--	--	--	--	--	--	--	966.732	0.11508	1256.36	0.0333
1257.36	0.03216	--	--	--	--	--	--	--	--	--	--	--	--	--	--	--	--	--	--	--	--	--	--	--	--	--	--	--	--	--	--	967.315	0.10815	1257.36	0.02942
1258.36	0.029	--	--	--	--	--	--	--	--	--	--	--	--	--	--	--	--	--	--	--	--	--	--	--	--	--	--	--	--	--	--	967.898	0.10131	1258.36	0.02626
1259.36	0.02257	--	--	--	--	--	--	--	--	--	--	--	--	--	--	--	--	--	--	--	--	--	--	--	--	--	--	--	--	--	--	968.481	0.09461	1259.36	0.01983
1260.36	0.0113	--	--	--	--	--	--	--	--	--	--	--	--	--	--	--	--	--	--	--	--	--	--	--	--	--	--	--	--	--	--	969.065	0.08811	1260.36	0.00856
1261.36	0.00478	--	--	--	--	--	--	--	--	--	--	--	--	--	--	--	--	--	--	--	--	--	--	--	--	--	--	--	--	--	--	969.648	0.08185	1261.36	0.00204
1262.36	0.00341	--	--	--	--	--	--	--	--	--	--	--	--	--	--	--	--	--	--	--	--	--	--	--	--	--	--	--	--	--	--	970.231	0.07587	1262.36	0.000671438
1263.36	0.00598	--	--	--	--	--	--	--	--	--	--	--	--	--	--	--	--	--	--	--	--	--	--	--	--	--	--	--	--	--	--	970.814	0.0702	1263.36	0.00324
1264.36	0.00973	--	--	--	--	--	--	--	--	--	--	--	--	--	--	--	--	--	--	--	--	--	--	--	--	--	--	--	--	--	--	971.398	0.06483	1264.36	0.00699
1265.36	0.01098	--	--	--	--	--	--	--	--	--	--	--	--	--	--	--	--	--	--	--	--	--	--	--	--	--	--	--	--	--	--	971.981	0.05979	1265.36	0.00824
1266.36	0.00321	--	--	--	--	--	--	--	--	--	--	--	--	--	--	--	--	--	--	--	--	--	--	--	--	--	--	--	--	--	--	972.564	0.05507	1266.36	0.000473267
1267.36	0.000605288	--	--	--	--	--	--	--	--	--	--	--	--	--	--	--	--	--	--	--	--	--	--	--	--	--	--	--	--	--	--	973.148	0.05066	1267.36	-0.00214
1268.36	0.000693735	--	--	--	--	--	--	--	--	--	--	--	--	--	--	--	--	--	--	--	--	--	--	--	--	--	--	--	--	--	--	973.731	0.04655	1268.36	-0.00205
1269.36	0.00273	--	--	--	--	--	--	--	--	--	--	--	--	--	--	--	--	--	--	--	--	--	--	--	--	--	--	--	--	--	--	974.314	0.04273	1269.36	-1.45871e-05
1270.36	-0.00101	--	--	--	--	--	--	--	--	--	--	--	--	--	--	--	--	--	--	--	--	--	--	--	--	--	--	--	--	--	--	974.897	0.03918	1270.36	-0.00375
1271.36	0.00146	--	--	--	--	--	--	--	--	--	--	--	--	--	--	--	--	--	--	--	--	--	--	--	--	--	--	--	--	--	--	975.481	0.03589	1271.36	-0.00128
1272.36	0.00927	--	--	--	--	--	--	--	--	--	--	--	--	--	--	--	--	--	--	--	--	--	--	--	--	--	--	--	--	--	--	976.064	0.03282	1272.36	0.00653
1273.36	0.01228	--	--	--	--	--	--	--	--	--	--	--	--	--	--	--	--	--	--	--	--	--	--	--	--	--	--	--	--	--	--	976.647	0.02998	1273.36	0.00954
1274.36	0.00929	--	--	--	--	--	--	--	--	--	--	--	--	--	--	--	--	--	--	--	--	--	--	--	--	--	--	--	--	--	--	977.23	0.02734	1274.36	0.00654
1275.36	0.00489	--	--	--	--	--	--	--	--	--	--	--	--	--	--	--	--	--	--	--	--	--	--	--	--	--	--	--	--	--	--	977.814	0.02488	1275.36	0.00215
1276.36	0.01418	--	--	--	--	--	--	--	--	--	--	--	--	--	--	--	--	--	--	--	--	--	--	--	--	--	--	--	--	--	--	978.397	0.0226	1276.36	0.01144
1277.36	0.0197	--	--	--	--	--	--	--	--	--	--	--	--	--	--	--	--	--	--	--	--	--	--	--	--	--	--	--	--	--	--	978.98	0.02048	1277.36	0.01696
1278.36	0.01085	--	--	--	--	--	--	--	--	--	--	--	--	--	--	--	--	--	--	--	--	--	--	--	--	--	--	--	--	--	--	979.563	0.0185	1278.36	0.00811
1279.36	-0.00168	--	--	--	--	--	--	--	--	--	--	--	--	--	--	--	--	--	--	--	--	--	--	--	--	--	--	--	--	--	--	980.147	0.01667	1279.36	-0.00442
1280.36	0.00432	--	--	--	--	--	--	--	--	--	--	--	--	--	--	--	--	--	--	--	--	--	--	--	--	--	--	--	--	--	--	980.73	0.01497	1280.36	0.00158
1281.36	0.00773	--	--	--	--	--	--	--	--	--	--	--	--	--	--	--	--	--	--	--	--	--	--	--	--	--	--	--	--	--	--	981.313	0.0134	1281.36	0.00499
1282.36	0.00658	--	--	--	--	--	--	--	--	--	--	--	--	--	--	--	--	--	--	--	--	--	--	--	--	--	--	--	--	--	--	981.897	0.01194	1282.36	0.00384
1283.36	0.00403	--	--	--	--	--	--	--	--	--	--	--	--	--	--	--	--	--	--	--	--	--	--	--	--	--	--	--	--	--	--	982.48	0.01061	1283.36	0.00129
1284.36	0.00615	--	--	--	--	--	--	--	--	--	--	--	--	--	--	--	--	--	--	--	--	--	--	--	--	--	--	--	--	--	--	983.063	0.00938	1284.36	0.00341
1285.36	0.00678	--	--	--	--	--	--	--	--	--	--	--	--	--	--	--	--	--	--	--	--	--	--	--	--	--	--	--	--	--	--	983.646	0.00826	1285.36	0.00404
1286.36	0.00432	--	--	--	--	--	--	--	--	--	--	--	--	--	--	--	--	--	--	--	--	--	--	--	--	--	--	--	--	--	--	984.23	0.00723	1286.36	0.00158
1287.36	-0.00517	--	--	--	--	--	--	--	--	--	--	--	--	--	--	--	--	--	--	--	--	--	--	--	--	--	--	--	--	--	--	984.813	0.00631	1287.36	-0.00791
1288.36	-0.00955	--	--	--	--	--	--	--	--	--	--	--	--	--	--	--	--	--	--	--	--	--	--	--	--	--	--	--	--	--	--	985.396	0.00547	1288.36	-0.01229
1289.36	-0.01145	--	--	--	--	--	--	--	--	--	--	--	--	--	--	--	--	--	--	--	--	--	--	--	--	--	--	--	--	--	--	985.979	0.00473	1289.36	-0.01419
1290.36	-0.000626279	--	--	--	--	--	--	--	--	--	--	--	--	--	--	--	--	--	--	--	--	--	--	--	--	--	--	--	--	--	--	986.563	0.00406	1290.36	-0.00337
1291.36	-0.0028	--	--	--	--	--	--	--	--	--	--	--	--	--	--	--	--	--	--	--	--	--	--	--	--	--	--	--	--	--	--	987.146	0.00347	1291.36	-0.00554
1292.36	-0.00271	--	--	--	--	--	--	--	--	--	--	--	--	--	--	--	--	--	--	--	--	--	--	--	--	--	--	--	--	--	--	987.729	0.00295	1292.36	-0.00545
1293.36	0.000478479	--	--	--	--	--	--	--	--	--	--	--	--	--	--	--	--	--	--	--	--	--	--	--	--	--	--	--	--	--	--	988.312	0.00249	1293.36	-0.00226
1294.36	0.00394	--	--	--	--	--	--	--	--	--	--	--	--	--	--	--	--	--	--	--	--	--	--	--	--	--	--	--	--	--	--	988.896	0.00209	1294.36	0.0012
1295.36	-0.00526	--	--	--	--	--	--	--	--	--	--	--	--	--	--	--	--	--	--	--	--	--	--	--	--	--	--	--	--	--	--	989.479	0.00175	1295.36	-0.008
1296.36	-0.0077	--	--	--	--	--	--	--	--	--	--	--	--	--	--	--	--	--	--	--	--	--	--	--	--	--	--	--	--	--	--	990.062	0.00145	1296.36	-0.01044
1297.36	0.00339	--	--	--	--	--	--	--	--	--	--	--	--	--	--	--	--	--	--	--	--	--	--	--	--	--	--	--	--	--	--	990.646	0.0012	1297.36	0.000651934
1298.36	0.01419	--	--	--	--	--	--	--	--	--	--	--	--	--	--	--	--	--	--	--	--	--	--	--	--	--	--	--	--	--	--	991.229	0.000983182	1298.36	0.01144
1299.36	0.01192	--	--	--	--	--	--	--	--	--	--	--	--	--	--	--	--	--	--	--	--	--	--	--	--	--	--	--	--	--	--	991.812	0.000802377	1299.36	0.00918
1300.36	0.00107	--	--	--	--	--	--	--	--	--	--	--	--	--	--	--	--	--	--	--	--	--	--	--	--	--	--	--	--	--	--	992.395	0.000650947	1300.36	-0.00167
		--	--	--	--	--	--	--	--	--	--	--	--	--	--	--	--	--	--	--	--	--	--	--	--	--	--	--	--	--	--	992.979	0.000524955
		--	--	--	--	--	--	--	--	--	--	--	--	--	--	--	--	--	--	--	--	--	--	--	--	--	--	--	--	--	--	993.562	0.00042082
		--	--	--	--	--	--	--	--	--	--	--	--	--	--	--	--	--	--	--	--	--	--	--	--	--	--	--	--	--	--	994.145	0.000335318
		--	--	--	--	--	--	--	--	--	--	--	--	--	--	--	--	--	--	--	--	--	--	--	--	--	--	--	--	--	--	994.728	0.00026558
		--	--	--	--	--	--	--	--	--	--	--	--	--	--	--	--	--	--	--	--	--	--	--	--	--	--	--	--	--	--	995.312	0.000209076
		--	--	--	--	--	--	--	--	--	--	--	--	--	--	--	--	--	--	--	--	--	--	--	--	--	--	--	--	--	--	995.895	0.000163598
		--	--	--	--	--	--	--	--	--	--	--	--	--	--	--	--	--	--	--	--	--	--	--	--	--	--	--	--	--	--	996.478	0.000127235
		--	--	--	--	--	--	--	--	--	--	--	--	--	--	--	--	--	--	--	--	--	--	--	--	--	--	--	--	--	--	997.061	9.83533e-05
		--	--	--	--	--	--	--	--	--	--	--	--	--	--	--	--	--	--	--	--	--	--	--	--	--	--	--	--	--	--	997.645	7.55645e-05
		--	--	--	--	--	--	--	--	--	--	--	--	--	--	--	--	--	--	--	--	--	--	--	--	--	--	--	--	--	--	998.228	5.7702e-05
		--	--	--	--	--	--	--	--	--	--	--	--	--	--	--	--	--	--	--	--	--	--	--	--	--	--	--	--	--	--	998.811	4.37929e-05
		--	--	--	--	--	--	--	--	--	--	--	--	--	--	--	--	--	--	--	--	--	--	--	--	--	--	--	--	--	--	999.395	3.30335e-05
		--	--	--	--	--	--	--	--	--	--	--	--	--	--	--	--	--	--	--	--	--	--	--	--	--	--	--	--	--	--	999.978	2.47651e-05
		--	--	--	--	--	--	--	--	--	--	--	--	--	--	--	--	--	--	--	--	--	--	--	--	--	--	--	--	--	--	1000.56	1.84526e-05
		--	--	--	--	--	--	--	--	--	--	--	--	--	--	--	--	--	--	--	--	--	--	--	--	--	--	--	--	--	--	1001.14	1.36649e-05
		--	--	--	--	--	--	--	--	--	--	--	--	--	--	--	--	--	--	--	--	--	--	--	--	--	--	--	--	--	--	1001.73	1.00574e-05
		--	--	--	--	--	--	--	--	--	--	--	--	--	--	--	--	--	--	--	--	--	--	--	--	--	--	--	--	--	--	1002.31	7.35685e-06
		--	--	--	--	--	--	--	--	--	--	--	--	--	--	--	--	--	--	--	--	--	--	--	--	--	--	--	--	--	--	1002.89	5.34844e-06
		--	--	--	--	--	--	--	--	--	--	--	--	--	--	--	--	--	--	--	--	--	--	--	--	--	--	--	--	--	--	1003.48	3.86449e-06
		--	--	--	--	--	--	--	--	--	--	--	--	--	--	--	--	--	--	--	--	--	--	--	--	--	--	--	--	--	--	1004.06	2.77519e-06
		--	--	--	--	--	--	--	--	--	--	--	--	--	--	--	--	--	--	--	--	--	--	--	--	--	--	--	--	--	--	1004.64	1.98079e-06
		--	--	--	--	--	--	--	--	--	--	--	--	--	--	--	--	--	--	--	--	--	--	--	--	--	--	--	--	--	--	1005.23	1.40528e-06
		--	--	--	--	--	--	--	--	--	--	--	--	--	--	--	--	--	--	--	--	--	--	--	--	--	--	--	--	--	--	1005.81	9.9111e-07
		--	--	--	--	--	--	--	--	--	--	--	--	--	--	--	--	--	--	--	--	--	--	--	--	--	--	--	--	--	--	1006.39	6.95122e-07
		--	--	--	--	--	--	--	--	--	--	--	--	--	--	--	--	--	--	--	--	--	--	--	--	--	--	--	--	--	--	1006.98	4.85164e-07
		--	--	--	--	--	--	--	--	--	--	--	--	--	--	--	--	--	--	--	--	--	--	--	--	--	--	--	--	--	--	1007.56	3.37512e-07
		--	--	--	--	--	--	--	--	--	--	--	--	--	--	--	--	--	--	--	--	--	--	--	--	--	--	--	--	--	--	1008.14	2.34828e-07
		--	--	--	--	--	--	--	--	--	--	--	--	--	--	--	--	--	--	--	--	--	--	--	--	--	--	--	--	--	--	1008.73	1.64604e-07
		--	--	--	--	--	--	--	--	--	--	--	--	--	--	--	--	--	--	--	--	--	--	--	--	--	--	--	--	--	--	1009.31	1.17982e-07
		--	--	--	--	--	--	--	--	--	--	--	--	--	--	--	--	--	--	--	--	--	--	--	--	--	--	--	--	--	--	1009.89	8.8876e-08
		--	--	--	--	--	--	--	--	--	--	--	--	--	--	--	--	--	--	--	--	--	--	--	--	--	--	--	--	--	--	1010.48	7.33469e-08
		--	--	--	--	--	--	--	--	--	--	--	--	--	--	--	--	--	--	--	--	--	--	--	--	--	--	--	--	--	--	1011.06	6.91766e-08
		--	--	--	--	--	--	--	--	--	--	--	--	--	--	--	--	--	--	--	--	--	--	--	--	--	--	--	--	--	--	1011.64	7.56108e-08
		--	--	--	--	--	--	--	--	--	--	--	--	--	--	--	--	--	--	--	--	--	--	--	--	--	--	--	--	--	--	1012.23	9.32495e-08
		--	--	--	--	--	--	--	--	--	--	--	--	--	--	--	--	--	--	--	--	--	--	--	--	--	--	--	--	--	--	1012.81	1.24073e-07
		--	--	--	--	--	--	--	--	--	--	--	--	--	--	--	--	--	--	--	--	--	--	--	--	--	--	--	--	--	--	1013.39	1.71599e-07
		--	--	--	--	--	--	--	--	--	--	--	--	--	--	--	--	--	--	--	--	--	--	--	--	--	--	--	--	--	--	1013.98	2.41181e-07
		--	--	--	--	--	--	--	--	--	--	--	--	--	--	--	--	--	--	--	--	--	--	--	--	--	--	--	--	--	--	1014.56	3.40451e-07
		--	--	--	--	--	--	--	--	--	--	--	--	--	--	--	--	--	--	--	--	--	--	--	--	--	--	--	--	--	--	1015.14	4.79945e-07
		--	--	--	--	--	--	--	--	--	--	--	--	--	--	--	--	--	--	--	--	--	--	--	--	--	--	--	--	--	--	1015.73	6.73926e-07
		--	--	--	--	--	--	--	--	--	--	--	--	--	--	--	--	--	--	--	--	--	--	--	--	--	--	--	--	--	--	1016.31	9.4144e-07
		--	--	--	--	--	--	--	--	--	--	--	--	--	--	--	--	--	--	--	--	--	--	--	--	--	--	--	--	--	--	1016.89	1.30767e-06
		--	--	--	--	--	--	--	--	--	--	--	--	--	--	--	--	--	--	--	--	--	--	--	--	--	--	--	--	--	--	1017.48	1.80559e-06
		--	--	--	--	--	--	--	--	--	--	--	--	--	--	--	--	--	--	--	--	--	--	--	--	--	--	--	--	--	--	1018.06	2.47806e-06
		--	--	--	--	--	--	--	--	--	--	--	--	--	--	--	--	--	--	--	--	--	--	--	--	--	--	--	--	--	--	1018.64	3.3803e-06
		--	--	--	--	--	--	--	--	--	--	--	--	--	--	--	--	--	--	--	--	--	--	--	--	--	--	--	--	--	--	1019.23	4.58289e-06
		--	--	--	--	--	--	--	--	--	--	--	--	--	--	--	--	--	--	--	--	--	--	--	--	--	--	--	--	--	--	1019.81	6.17536e-06
		--	--	--	--	--	--	--	--	--	--	--	--	--	--	--	--	--	--	--	--	--	--	--	--	--	--	--	--	--	--	1020.39	8.27036e-06
		--	--	--	--	--	--	--	--	--	--	--	--	--	--	--	--	--	--	--	--	--	--	--	--	--	--	--	--	--	--	1020.98	1.10085e-05
		--	--	--	--	--	--	--	--	--	--	--	--	--	--	--	--	--	--	--	--	--	--	--	--	--	--	--	--	--	--	1021.56	1.45637e-05
		--	--	--	--	--	--	--	--	--	--	--	--	--	--	--	--	--	--	--	--	--	--	--	--	--	--	--	--	--	--	1022.14	1.91496e-05
		--	--	--	--	--	--	--	--	--	--	--	--	--	--	--	--	--	--	--	--	--	--	--	--	--	--	--	--	--	--	1022.73	2.50262e-05
		--	--	--	--	--	--	--	--	--	--	--	--	--	--	--	--	--	--	--	--	--	--	--	--	--	--	--	--	--	--	1023.31	3.25074e-05
		--	--	--	--	--	--	--	--	--	--	--	--	--	--	--	--	--	--	--	--	--	--	--	--	--	--	--	--	--	--	1023.89	4.19685e-05
		--	--	--	--	--	--	--	--	--	--	--	--	--	--	--	--	--	--	--	--	--	--	--	--	--	--	--	--	--	--	1024.48	5.38546e-05
		--	--	--	--	--	--	--	--	--	--	--	--	--	--	--	--	--	--	--	--	--	--	--	--	--	--	--	--	--	--	1025.06	6.86887e-05
		--	--	--	--	--	--	--	--	--	--	--	--	--	--	--	--	--	--	--	--	--	--	--	--	--	--	--	--	--	--	1025.64	8.70794e-05
		--	--	--	--	--	--	--	--	--	--	--	--	--	--	--	--	--	--	--	--	--	--	--	--	--	--	--	--	--	--	1026.22	0.000109728
		--	--	--	--	--	--	--	--	--	--	--	--	--	--	--	--	--	--	--	--	--	--	--	--	--	--	--	--	--	--	1026.81	0.000137437
		--	--	--	--	--	--	--	--	--	--	--	--	--	--	--	--	--	--	--	--	--	--	--	--	--	--	--	--	--	--	1027.39	0.000171109
		--	--	--	--	--	--	--	--	--	--	--	--	--	--	--	--	--	--	--	--	--	--	--	--	--	--	--	--	--	--	1027.97	0.000211756
		--	--	--	--	--	--	--	--	--	--	--	--	--	--	--	--	--	--	--	--	--	--	--	--	--	--	--	--	--	--	1028.56	0.000260497
		--	--	--	--	--	--	--	--	--	--	--	--	--	--	--	--	--	--	--	--	--	--	--	--	--	--	--	--	--	--	1029.14	0.000318553
		--	--	--	--	--	--	--	--	--	--	--	--	--	--	--	--	--	--	--	--	--	--	--	--	--	--	--	--	--	--	1029.72	0.000387241
		--	--	--	--	--	--	--	--	--	--	--	--	--	--	--	--	--	--	--	--	--	--	--	--	--	--	--	--	--	--	1030.31	0.000467966
		--	--	--	--	--	--	--	--	--	--	--	--	--	--	--	--	--	--	--	--	--	--	--	--	--	--	--	--	--	--	1030.89	0.000562203
		--	--	--	--	--	--	--	--	--	--	--	--	--	--	--	--	--	--	--	--	--	--	--	--	--	--	--	--	--	--	1031.47	0.000671477
		--	--	--	--	--	--	--	--	--	--	--	--	--	--	--	--	--	--	--	--	--	--	--	--	--	--	--	--	--	--	1032.06	0.00079734
		--	--	--	--	--	--	--	--	--	--	--	--	--	--	--	--	--	--	--	--	--	--	--	--	--	--	--	--	--	--	1032.64	0.000941341
		--	--	--	--	--	--	--	--	--	--	--	--	--	--	--	--	--	--	--	--	--	--	--	--	--	--	--	--	--	--	1033.22	0.0011
		--	--	--	--	--	--	--	--	--	--	--	--	--	--	--	--	--	--	--	--	--	--	--	--	--	--	--	--	--	--	1033.81	0.00129
		--	--	--	--	--	--	--	--	--	--	--	--	--	--	--	--	--	--	--	--	--	--	--	--	--	--	--	--	--	--	1034.39	0.0015
		--	--	--	--	--	--	--	--	--	--	--	--	--	--	--	--	--	--	--	--	--	--	--	--	--	--	--	--	--	--	1034.97	0.00173
		--	--	--	--	--	--	--	--	--	--	--	--	--	--	--	--	--	--	--	--	--	--	--	--	--	--	--	--	--	--	1035.56	0.00198
		--	--	--	--	--	--	--	--	--	--	--	--	--	--	--	--	--	--	--	--	--	--	--	--	--	--	--	--	--	--	1036.14	0.00226
		--	--	--	--	--	--	--	--	--	--	--	--	--	--	--	--	--	--	--	--	--	--	--	--	--	--	--	--	--	--	1036.72	0.00257
		--	--	--	--	--	--	--	--	--	--	--	--	--	--	--	--	--	--	--	--	--	--	--	--	--	--	--	--	--	--	1037.31	0.0029
		--	--	--	--	--	--	--	--	--	--	--	--	--	--	--	--	--	--	--	--	--	--	--	--	--	--	--	--	--	--	1037.89	0.00326
		--	--	--	--	--	--	--	--	--	--	--	--	--	--	--	--	--	--	--	--	--	--	--	--	--	--	--	--	--	--	1038.47	0.00365
		--	--	--	--	--	--	--	--	--	--	--	--	--	--	--	--	--	--	--	--	--	--	--	--	--	--	--	--	--	--	1039.06	0.00405
		--	--	--	--	--	--	--	--	--	--	--	--	--	--	--	--	--	--	--	--	--	--	--	--	--	--	--	--	--	--	1039.64	0.00449
		--	--	--	--	--	--	--	--	--	--	--	--	--	--	--	--	--	--	--	--	--	--	--	--	--	--	--	--	--	--	1040.22	0.00494
		--	--	--	--	--	--	--	--	--	--	--	--	--	--	--	--	--	--	--	--	--	--	--	--	--	--	--	--	--	--	1040.81	0.00541
		--	--	--	--	--	--	--	--	--	--	--	--	--	--	--	--	--	--	--	--	--	--	--	--	--	--	--	--	--	--	1041.39	0.00591
		--	--	--	--	--	--	--	--	--	--	--	--	--	--	--	--	--	--	--	--	--	--	--	--	--	--	--	--	--	--	1041.97	0.00642
		--	--	--	--	--	--	--	--	--	--	--	--	--	--	--	--	--	--	--	--	--	--	--	--	--	--	--	--	--	--	1042.56	0.00694
		--	--	--	--	--	--	--	--	--	--	--	--	--	--	--	--	--	--	--	--	--	--	--	--	--	--	--	--	--	--	1043.14	0.00747
		--	--	--	--	--	--	--	--	--	--	--	--	--	--	--	--	--	--	--	--	--	--	--	--	--	--	--	--	--	--	1043.72	0.00801
		--	--	--	--	--	--	--	--	--	--	--	--	--	--	--	--	--	--	--	--	--	--	--	--	--	--	--	--	--	--	1044.31	0.00855
		--	--	--	--	--	--	--	--	--	--	--	--	--	--	--	--	--	--	--	--	--	--	--	--	--	--	--	--	--	--	1044.89	0.0091
		--	--	--	--	--	--	--	--	--	--	--	--	--	--	--	--	--	--	--	--	--	--	--	--	--	--	--	--	--	--	1045.47	0.00964
		--	--	--	--	--	--	--	--	--	--	--	--	--	--	--	--	--	--	--	--	--	--	--	--	--	--	--	--	--	--	1046.06	0.01018
		--	--	--	--	--	--	--	--	--	--	--	--	--	--	--	--	--	--	--	--	--	--	--	--	--	--	--	--	--	--	1046.64	0.01072
		--	--	--	--	--	--	--	--	--	--	--	--	--	--	--	--	--	--	--	--	--	--	--	--	--	--	--	--	--	--	1047.22	0.01124
		--	--	--	--	--	--	--	--	--	--	--	--	--	--	--	--	--	--	--	--	--	--	--	--	--	--	--	--	--	--	1047.81	0.01174
		--	--	--	--	--	--	--	--	--	--	--	--	--	--	--	--	--	--	--	--	--	--	--	--	--	--	--	--	--	--	1048.39	0.01224
		--	--	--	--	--	--	--	--	--	--	--	--	--	--	--	--	--	--	--	--	--	--	--	--	--	--	--	--	--	--	1048.97	0.01271
		--	--	--	--	--	--	--	--	--	--	--	--	--	--	--	--	--	--	--	--	--	--	--	--	--	--	--	--	--	--	1049.56	0.01316
		--	--	--	--	--	--	--	--	--	--	--	--	--	--	--	--	--	--	--	--	--	--	--	--	--	--	--	--	--	--	1050.14	0.01358
		--	--	--	--	--	--	--	--	--	--	--	--	--	--	--	--	--	--	--	--	--	--	--	--	--	--	--	--	--	--	1050.72	0.01397
		--	--	--	--	--	--	--	--	--	--	--	--	--	--	--	--	--	--	--	--	--	--	--	--	--	--	--	--	--	--	1051.31	0.01434
		--	--	--	--	--	--	--	--	--	--	--	--	--	--	--	--	--	--	--	--	--	--	--	--	--	--	--	--	--	--	1051.89	0.01467
		--	--	--	--	--	--	--	--	--	--	--	--	--	--	--	--	--	--	--	--	--	--	--	--	--	--	--	--	--	--	1052.47	0.01497
		--	--	--	--	--	--	--	--	--	--	--	--	--	--	--	--	--	--	--	--	--	--	--	--	--	--	--	--	--	--	1053.06	0.01523
		--	--	--	--	--	--	--	--	--	--	--	--	--	--	--	--	--	--	--	--	--	--	--	--	--	--	--	--	--	--	1053.64	0.01545
		--	--	--	--	--	--	--	--	--	--	--	--	--	--	--	--	--	--	--	--	--	--	--	--	--	--	--	--	--	--	1054.22	0.01563
		--	--	--	--	--	--	--	--	--	--	--	--	--	--	--	--	--	--	--	--	--	--	--	--	--	--	--	--	--	--	1054.8	0.01578
		--	--	--	--	--	--	--	--	--	--	--	--	--	--	--	--	--	--	--	--	--	--	--	--	--	--	--	--	--	--	1055.39	0.01588
		--	--	--	--	--	--	--	--	--	--	--	--	--	--	--	--	--	--	--	--	--	--	--	--	--	--	--	--	--	--	1055.97	0.01594
		--	--	--	--	--	--	--	--	--	--	--	--	--	--	--	--	--	--	--	--	--	--	--	--	--	--	--	--	--	--	1056.55	0.01597
		--	--	--	--	--	--	--	--	--	--	--	--	--	--	--	--	--	--	--	--	--	--	--	--	--	--	--	--	--	--	1057.14	0.01597
		--	--	--	--	--	--	--	--	--	--	--	--	--	--	--	--	--	--	--	--	--	--	--	--	--	--	--	--	--	--	1057.72	0.01593
		--	--	--	--	--	--	--	--	--	--	--	--	--	--	--	--	--	--	--	--	--	--	--	--	--	--	--	--	--	--	1058.3	0.01586
		--	--	--	--	--	--	--	--	--	--	--	--	--	--	--	--	--	--	--	--	--	--	--	--	--	--	--	--	--	--	1058.89	0.01577
		--	--	--	--	--	--	--	--	--	--	--	--	--	--	--	--	--	--	--	--	--	--	--	--	--	--	--	--	--	--	1059.47	0.01567
		--	--	--	--	--	--	--	--	--	--	--	--	--	--	--	--	--	--	--	--	--	--	--	--	--	--	--	--	--	--	1060.05	0.01555
		--	--	--	--	--	--	--	--	--	--	--	--	--	--	--	--	--	--	--	--	--	--	--	--	--	--	--	--	--	--	1060.64	0.01542
		--	--	--	--	--	--	--	--	--	--	--	--	--	--	--	--	--	--	--	--	--	--	--	--	--	--	--	--	--	--	1061.22	0.0153
		--	--	--	--	--	--	--	--	--	--	--	--	--	--	--	--	--	--	--	--	--	--	--	--	--	--	--	--	--	--	1061.8	0.01518
		--	--	--	--	--	--	--	--	--	--	--	--	--	--	--	--	--	--	--	--	--	--	--	--	--	--	--	--	--	--	1062.39	0.01508
		--	--	--	--	--	--	--	--	--	--	--	--	--	--	--	--	--	--	--	--	--	--	--	--	--	--	--	--	--	--	1062.97	0.01499
		--	--	--	--	--	--	--	--	--	--	--	--	--	--	--	--	--	--	--	--	--	--	--	--	--	--	--	--	--	--	1063.55	0.01492
		--	--	--	--	--	--	--	--	--	--	--	--	--	--	--	--	--	--	--	--	--	--	--	--	--	--	--	--	--	--	1064.14	0.01488
		--	--	--	--	--	--	--	--	--	--	--	--	--	--	--	--	--	--	--	--	--	--	--	--	--	--	--	--	--	--	1064.72	0.01486
		--	--	--	--	--	--	--	--	--	--	--	--	--	--	--	--	--	--	--	--	--	--	--	--	--	--	--	--	--	--	1065.3	0.01487
		--	--	--	--	--	--	--	--	--	--	--	--	--	--	--	--	--	--	--	--	--	--	--	--	--	--	--	--	--	--	1065.89	0.01491
		--	--	--	--	--	--	--	--	--	--	--	--	--	--	--	--	--	--	--	--	--	--	--	--	--	--	--	--	--	--	1066.47	0.01498
		--	--	--	--	--	--	--	--	--	--	--	--	--	--	--	--	--	--	--	--	--	--	--	--	--	--	--	--	--	--	1067.05	0.01507
		--	--	--	--	--	--	--	--	--	--	--	--	--	--	--	--	--	--	--	--	--	--	--	--	--	--	--	--	--	--	1067.64	0.01517
		--	--	--	--	--	--	--	--	--	--	--	--	--	--	--	--	--	--	--	--	--	--	--	--	--	--	--	--	--	--	1068.22	0.01529
		--	--	--	--	--	--	--	--	--	--	--	--	--	--	--	--	--	--	--	--	--	--	--	--	--	--	--	--	--	--	1068.8	0.01541
		--	--	--	--	--	--	--	--	--	--	--	--	--	--	--	--	--	--	--	--	--	--	--	--	--	--	--	--	--	--	1069.39	0.01553
		--	--	--	--	--	--	--	--	--	--	--	--	--	--	--	--	--	--	--	--	--	--	--	--	--	--	--	--	--	--	1069.97	0.01564
		--	--	--	--	--	--	--	--	--	--	--	--	--	--	--	--	--	--	--	--	--	--	--	--	--	--	--	--	--	--	1070.55	0.01573
		--	--	--	--	--	--	--	--	--	--	--	--	--	--	--	--	--	--	--	--	--	--	--	--	--	--	--	--	--	--	1071.14	0.01579
		--	--	--	--	--	--	--	--	--	--	--	--	--	--	--	--	--	--	--	--	--	--	--	--	--	--	--	--	--	--	1071.72	0.01582
		--	--	--	--	--	--	--	--	--	--	--	--	--	--	--	--	--	--	--	--	--	--	--	--	--	--	--	--	--	--	1072.3	0.0158
		--	--	--	--	--	--	--	--	--	--	--	--	--	--	--	--	--	--	--	--	--	--	--	--	--	--	--	--	--	--	1072.89	0.01573
		--	--	--	--	--	--	--	--	--	--	--	--	--	--	--	--	--	--	--	--	--	--	--	--	--	--	--	--	--	--	1073.47	0.01561
		--	--	--	--	--	--	--	--	--	--	--	--	--	--	--	--	--	--	--	--	--	--	--	--	--	--	--	--	--	--	1074.05	0.01543
		--	--	--	--	--	--	--	--	--	--	--	--	--	--	--	--	--	--	--	--	--	--	--	--	--	--	--	--	--	--	1074.64	0.01518
		--	--	--	--	--	--	--	--	--	--	--	--	--	--	--	--	--	--	--	--	--	--	--	--	--	--	--	--	--	--	1075.22	0.01487
		--	--	--	--	--	--	--	--	--	--	--	--	--	--	--	--	--	--	--	--	--	--	--	--	--	--	--	--	--	--	1075.8	0.0145
		--	--	--	--	--	--	--	--	--	--	--	--	--	--	--	--	--	--	--	--	--	--	--	--	--	--	--	--	--	--	1076.39	0.01407
		--	--	--	--	--	--	--	--	--	--	--	--	--	--	--	--	--	--	--	--	--	--	--	--	--	--	--	--	--	--	1076.97	0.01358
		--	--	--	--	--	--	--	--	--	--	--	--	--	--	--	--	--	--	--	--	--	--	--	--	--	--	--	--	--	--	1077.55	0.01304
		--	--	--	--	--	--	--	--	--	--	--	--	--	--	--	--	--	--	--	--	--	--	--	--	--	--	--	--	--	--	1078.14	0.01246
		--	--	--	--	--	--	--	--	--	--	--	--	--	--	--	--	--	--	--	--	--	--	--	--	--	--	--	--	--	--	1078.72	0.01183
		--	--	--	--	--	--	--	--	--	--	--	--	--	--	--	--	--	--	--	--	--	--	--	--	--	--	--	--	--	--	1079.3	0.01117
		--	--	--	--	--	--	--	--	--	--	--	--	--	--	--	--	--	--	--	--	--	--	--	--	--	--	--	--	--	--	1079.89	0.01049
		--	--	--	--	--	--	--	--	--	--	--	--	--	--	--	--	--	--	--	--	--	--	--	--	--	--	--	--	--	--	1080.47	0.0098
		--	--	--	--	--	--	--	--	--	--	--	--	--	--	--	--	--	--	--	--	--	--	--	--	--	--	--	--	--	--	1081.05	0.00909
		--	--	--	--	--	--	--	--	--	--	--	--	--	--	--	--	--	--	--	--	--	--	--	--	--	--	--	--	--	--	1081.64	0.00839
		--	--	--	--	--	--	--	--	--	--	--	--	--	--	--	--	--	--	--	--	--	--	--	--	--	--	--	--	--	--	1082.22	0.0077
		--	--	--	--	--	--	--	--	--	--	--	--	--	--	--	--	--	--	--	--	--	--	--	--	--	--	--	--	--	--	1082.8	0.00702
		--	--	--	--	--	--	--	--	--	--	--	--	--	--	--	--	--	--	--	--	--	--	--	--	--	--	--	--	--	--	1083.39	0.00636
		--	--	--	--	--	--	--	--	--	--	--	--	--	--	--	--	--	--	--	--	--	--	--	--	--	--	--	--	--	--	1083.97	0.00573
		--	--	--	--	--	--	--	--	--	--	--	--	--	--	--	--	--	--	--	--	--	--	--	--	--	--	--	--	--	--	1084.55	0.00513
		--	--	--	--	--	--	--	--	--	--	--	--	--	--	--	--	--	--	--	--	--	--	--	--	--	--	--	--	--	--	1085.13	0.00457
		--	--	--	--	--	--	--	--	--	--	--	--	--	--	--	--	--	--	--	--	--	--	--	--	--	--	--	--	--	--	1085.72	0.00404
		--	--	--	--	--	--	--	--	--	--	--	--	--	--	--	--	--	--	--	--	--	--	--	--	--	--	--	--	--	--	1086.3	0.00355
		--	--	--	--	--	--	--	--	--	--	--	--	--	--	--	--	--	--	--	--	--	--	--	--	--	--	--	--	--	--	1086.88	0.00311
		--	--	--	--	--	--	--	--	--	--	--	--	--	--	--	--	--	--	--	--	--	--	--	--	--	--	--	--	--	--	1087.47	0.0027
		--	--	--	--	--	--	--	--	--	--	--	--	--	--	--	--	--	--	--	--	--	--	--	--	--	--	--	--	--	--	1088.05	0.00233
		--	--	--	--	--	--	--	--	--	--	--	--	--	--	--	--	--	--	--	--	--	--	--	--	--	--	--	--	--	--	1088.63	0.002
		--	--	--	--	--	--	--	--	--	--	--	--	--	--	--	--	--	--	--	--	--	--	--	--	--	--	--	--	--	--	1089.22	0.0017
		--	--	--	--	--	--	--	--	--	--	--	--	--	--	--	--	--	--	--	--	--	--	--	--	--	--	--	--	--	--	1089.8	0.00144
		--	--	--	--	--	--	--	--	--	--	--	--	--	--	--	--	--	--	--	--	--	--	--	--	--	--	--	--	--	--	1090.38	0.00122
		--	--	--	--	--	--	--	--	--	--	--	--	--	--	--	--	--	--	--	--	--	--	--	--	--	--	--	--	--	--	1090.97	0.00102
		--	--	--	--	--	--	--	--	--	--	--	--	--	--	--	--	--	--	--	--	--	--	--	--	--	--	--	--	--	--	1091.55	0.000847748
		--	--	--	--	--	--	--	--	--	--	--	--	--	--	--	--	--	--	--	--	--	--	--	--	--	--	--	--	--	--	1092.13	0.000701026
		--	--	--	--	--	--	--	--	--	--	--	--	--	--	--	--	--	--	--	--	--	--	--	--	--	--	--	--	--	--	1092.72	0.000576137
		--	--	--	--	--	--	--	--	--	--	--	--	--	--	--	--	--	--	--	--	--	--	--	--	--	--	--	--	--	--	1093.3	0.000470588
		--	--	--	--	--	--	--	--	--	--	--	--	--	--	--	--	--	--	--	--	--	--	--	--	--	--	--	--	--	--	1093.88	0.000382016
		--	--	--	--	--	--	--	--	--	--	--	--	--	--	--	--	--	--	--	--	--	--	--	--	--	--	--	--	--	--	1094.47	0.000308211
		--	--	--	--	--	--	--	--	--	--	--	--	--	--	--	--	--	--	--	--	--	--	--	--	--	--	--	--	--	--	1095.05	0.000247143
		--	--	--	--	--	--	--	--	--	--	--	--	--	--	--	--	--	--	--	--	--	--	--	--	--	--	--	--	--	--	1095.63	0.000196965
		--	--	--	--	--	--	--	--	--	--	--	--	--	--	--	--	--	--	--	--	--	--	--	--	--	--	--	--	--	--	1096.22	0.000156025
		--	--	--	--	--	--	--	--	--	--	--	--	--	--	--	--	--	--	--	--	--	--	--	--	--	--	--	--	--	--	1096.8	0.000122856
		--	--	--	--	--	--	--	--	--	--	--	--	--	--	--	--	--	--	--	--	--	--	--	--	--	--	--	--	--	--	1097.38	9.61776e-05
		--	--	--	--	--	--	--	--	--	--	--	--	--	--	--	--	--	--	--	--	--	--	--	--	--	--	--	--	--	--	1097.97	7.48795e-05
		--	--	--	--	--	--	--	--	--	--	--	--	--	--	--	--	--	--	--	--	--	--	--	--	--	--	--	--	--	--	1098.55	5.80134e-05
		--	--	--	--	--	--	--	--	--	--	--	--	--	--	--	--	--	--	--	--	--	--	--	--	--	--	--	--	--	--	1099.13	4.47785e-05
		--	--	--	--	--	--	--	--	--	--	--	--	--	--	--	--	--	--	--	--	--	--	--	--	--	--	--	--	--	--	1099.72	3.45083e-05
		--	--	--	--	--	--	--	--	--	--	--	--	--	--	--	--	--	--	--	--	--	--	--	--	--	--	--	--	--	--	1100.3	2.66578e-05
		--	--	--	--	--	--	--	--	--	--	--	--	--	--	--	--	--	--	--	--	--	--	--	--	--	--	--	--	--	--	1100.88	2.0791e-05
		--	--	--	--	--	--	--	--	--	--	--	--	--	--	--	--	--	--	--	--	--	--	--	--	--	--	--	--	--	--	1101.47	1.65712e-05
		--	--	--	--	--	--	--	--	--	--	--	--	--	--	--	--	--	--	--	--	--	--	--	--	--	--	--	--	--	--	1102.05	1.37525e-05
		--	--	--	--	--	--	--	--	--	--	--	--	--	--	--	--	--	--	--	--	--	--	--	--	--	--	--	--	--	--	1102.63	1.21738e-05
		--	--	--	--	--	--	--	--	--	--	--	--	--	--	--	--	--	--	--	--	--	--	--	--	--	--	--	--	--	--	1103.22	1.17564e-05
		--	--	--	--	--	--	--	--	--	--	--	--	--	--	--	--	--	--	--	--	--	--	--	--	--	--	--	--	--	--	1103.8	1.25037e-05
		--	--	--	--	--	--	--	--	--	--	--	--	--	--	--	--	--	--	--	--	--	--	--	--	--	--	--	--	--	--	1104.38	1.45051e-05
		--	--	--	--	--	--	--	--	--	--	--	--	--	--	--	--	--	--	--	--	--	--	--	--	--	--	--	--	--	--	1104.97	1.79433e-05
		--	--	--	--	--	--	--	--	--	--	--	--	--	--	--	--	--	--	--	--	--	--	--	--	--	--	--	--	--	--	1105.55	2.31061e-05
		--	--	--	--	--	--	--	--	--	--	--	--	--	--	--	--	--	--	--	--	--	--	--	--	--	--	--	--	--	--	1106.13	3.04023e-05
		--	--	--	--	--	--	--	--	--	--	--	--	--	--	--	--	--	--	--	--	--	--	--	--	--	--	--	--	--	--	1106.72	4.03827e-05
		--	--	--	--	--	--	--	--	--	--	--	--	--	--	--	--	--	--	--	--	--	--	--	--	--	--	--	--	--	--	1107.3	5.37658e-05
		--	--	--	--	--	--	--	--	--	--	--	--	--	--	--	--	--	--	--	--	--	--	--	--	--	--	--	--	--	--	1107.88	7.14692e-05
		--	--	--	--	--	--	--	--	--	--	--	--	--	--	--	--	--	--	--	--	--	--	--	--	--	--	--	--	--	--	1108.47	9.4646e-05
		--	--	--	--	--	--	--	--	--	--	--	--	--	--	--	--	--	--	--	--	--	--	--	--	--	--	--	--	--	--	1109.05	0.000124727
		--	--	--	--	--	--	--	--	--	--	--	--	--	--	--	--	--	--	--	--	--	--	--	--	--	--	--	--	--	--	1109.63	0.000163468
		--	--	--	--	--	--	--	--	--	--	--	--	--	--	--	--	--	--	--	--	--	--	--	--	--	--	--	--	--	--	1110.22	0.000213
		--	--	--	--	--	--	--	--	--	--	--	--	--	--	--	--	--	--	--	--	--	--	--	--	--	--	--	--	--	--	1110.8	0.000275886
		--	--	--	--	--	--	--	--	--	--	--	--	--	--	--	--	--	--	--	--	--	--	--	--	--	--	--	--	--	--	1111.38	0.000355178
		--	--	--	--	--	--	--	--	--	--	--	--	--	--	--	--	--	--	--	--	--	--	--	--	--	--	--	--	--	--	1111.97	0.000454474
		--	--	--	--	--	--	--	--	--	--	--	--	--	--	--	--	--	--	--	--	--	--	--	--	--	--	--	--	--	--	1112.55	0.000577975
		--	--	--	--	--	--	--	--	--	--	--	--	--	--	--	--	--	--	--	--	--	--	--	--	--	--	--	--	--	--	1113.13	0.000730536
		--	--	--	--	--	--	--	--	--	--	--	--	--	--	--	--	--	--	--	--	--	--	--	--	--	--	--	--	--	--	1113.71	0.00091771
		--	--	--	--	--	--	--	--	--	--	--	--	--	--	--	--	--	--	--	--	--	--	--	--	--	--	--	--	--	--	1114.3	0.00115
		--	--	--	--	--	--	--	--	--	--	--	--	--	--	--	--	--	--	--	--	--	--	--	--	--	--	--	--	--	--	1114.88	0.00142
		--	--	--	--	--	--	--	--	--	--	--	--	--	--	--	--	--	--	--	--	--	--	--	--	--	--	--	--	--	--	1115.46	0.00175
		--	--	--	--	--	--	--	--	--	--	--	--	--	--	--	--	--	--	--	--	--	--	--	--	--	--	--	--	--	--	1116.05	0.00215
		--	--	--	--	--	--	--	--	--	--	--	--	--	--	--	--	--	--	--	--	--	--	--	--	--	--	--	--	--	--	1116.63	0.00262
		--	--	--	--	--	--	--	--	--	--	--	--	--	--	--	--	--	--	--	--	--	--	--	--	--	--	--	--	--	--	1117.21	0.00317
		--	--	--	--	--	--	--	--	--	--	--	--	--	--	--	--	--	--	--	--	--	--	--	--	--	--	--	--	--	--	1117.8	0.00381
		--	--	--	--	--	--	--	--	--	--	--	--	--	--	--	--	--	--	--	--	--	--	--	--	--	--	--	--	--	--	1118.38	0.00456
		--	--	--	--	--	--	--	--	--	--	--	--	--	--	--	--	--	--	--	--	--	--	--	--	--	--	--	--	--	--	1118.96	0.00542
		--	--	--	--	--	--	--	--	--	--	--	--	--	--	--	--	--	--	--	--	--	--	--	--	--	--	--	--	--	--	1119.55	0.00641
		--	--	--	--	--	--	--	--	--	--	--	--	--	--	--	--	--	--	--	--	--	--	--	--	--	--	--	--	--	--	1120.13	0.00753
		--	--	--	--	--	--	--	--	--	--	--	--	--	--	--	--	--	--	--	--	--	--	--	--	--	--	--	--	--	--	1120.71	0.00879
		--	--	--	--	--	--	--	--	--	--	--	--	--	--	--	--	--	--	--	--	--	--	--	--	--	--	--	--	--	--	1121.3	0.01019
		--	--	--	--	--	--	--	--	--	--	--	--	--	--	--	--	--	--	--	--	--	--	--	--	--	--	--	--	--	--	1121.88	0.01175
		--	--	--	--	--	--	--	--	--	--	--	--	--	--	--	--	--	--	--	--	--	--	--	--	--	--	--	--	--	--	1122.46	0.01347
		--	--	--	--	--	--	--	--	--	--	--	--	--	--	--	--	--	--	--	--	--	--	--	--	--	--	--	--	--	--	1123.05	0.01535
		--	--	--	--	--	--	--	--	--	--	--	--	--	--	--	--	--	--	--	--	--	--	--	--	--	--	--	--	--	--	1123.63	0.01739
		--	--	--	--	--	--	--	--	--	--	--	--	--	--	--	--	--	--	--	--	--	--	--	--	--	--	--	--	--	--	1124.21	0.01957
		--	--	--	--	--	--	--	--	--	--	--	--	--	--	--	--	--	--	--	--	--	--	--	--	--	--	--	--	--	--	1124.8	0.02191
		--	--	--	--	--	--	--	--	--	--	--	--	--	--	--	--	--	--	--	--	--	--	--	--	--	--	--	--	--	--	1125.38	0.02437
		--	--	--	--	--	--	--	--	--	--	--	--	--	--	--	--	--	--	--	--	--	--	--	--	--	--	--	--	--	--	1125.96	0.02695
		--	--	--	--	--	--	--	--	--	--	--	--	--	--	--	--	--	--	--	--	--	--	--	--	--	--	--	--	--	--	1126.55	0.02964
		--	--	--	--	--	--	--	--	--	--	--	--	--	--	--	--	--	--	--	--	--	--	--	--	--	--	--	--	--	--	1127.13	0.0324
		--	--	--	--	--	--	--	--	--	--	--	--	--	--	--	--	--	--	--	--	--	--	--	--	--	--	--	--	--	--	1127.71	0.03521
		--	--	--	--	--	--	--	--	--	--	--	--	--	--	--	--	--	--	--	--	--	--	--	--	--	--	--	--	--	--	1128.3	0.03805
		--	--	--	--	--	--	--	--	--	--	--	--	--	--	--	--	--	--	--	--	--	--	--	--	--	--	--	--	--	--	1128.88	0.04089
		--	--	--	--	--	--	--	--	--	--	--	--	--	--	--	--	--	--	--	--	--	--	--	--	--	--	--	--	--	--	1129.46	0.04369
		--	--	--	--	--	--	--	--	--	--	--	--	--	--	--	--	--	--	--	--	--	--	--	--	--	--	--	--	--	--	1130.05	0.04643
		--	--	--	--	--	--	--	--	--	--	--	--	--	--	--	--	--	--	--	--	--	--	--	--	--	--	--	--	--	--	1130.63	0.04907
		--	--	--	--	--	--	--	--	--	--	--	--	--	--	--	--	--	--	--	--	--	--	--	--	--	--	--	--	--	--	1131.21	0.05159
		--	--	--	--	--	--	--	--	--	--	--	--	--	--	--	--	--	--	--	--	--	--	--	--	--	--	--	--	--	--	1131.8	0.05395
		--	--	--	--	--	--	--	--	--	--	--	--	--	--	--	--	--	--	--	--	--	--	--	--	--	--	--	--	--	--	1132.38	0.05612
		--	--	--	--	--	--	--	--	--	--	--	--	--	--	--	--	--	--	--	--	--	--	--	--	--	--	--	--	--	--	1132.96	0.05809
		--	--	--	--	--	--	--	--	--	--	--	--	--	--	--	--	--	--	--	--	--	--	--	--	--	--	--	--	--	--	1133.55	0.05983
		--	--	--	--	--	--	--	--	--	--	--	--	--	--	--	--	--	--	--	--	--	--	--	--	--	--	--	--	--	--	1134.13	0.06133
		--	--	--	--	--	--	--	--	--	--	--	--	--	--	--	--	--	--	--	--	--	--	--	--	--	--	--	--	--	--	1134.71	0.06258
		--	--	--	--	--	--	--	--	--	--	--	--	--	--	--	--	--	--	--	--	--	--	--	--	--	--	--	--	--	--	1135.3	0.06356
		--	--	--	--	--	--	--	--	--	--	--	--	--	--	--	--	--	--	--	--	--	--	--	--	--	--	--	--	--	--	1135.88	0.06429
		--	--	--	--	--	--	--	--	--	--	--	--	--	--	--	--	--	--	--	--	--	--	--	--	--	--	--	--	--	--	1136.46	0.06475
		--	--	--	--	--	--	--	--	--	--	--	--	--	--	--	--	--	--	--	--	--	--	--	--	--	--	--	--	--	--	1137.05	0.06496
		--	--	--	--	--	--	--	--	--	--	--	--	--	--	--	--	--	--	--	--	--	--	--	--	--	--	--	--	--	--	1137.63	0.06493
		--	--	--	--	--	--	--	--	--	--	--	--	--	--	--	--	--	--	--	--	--	--	--	--	--	--	--	--	--	--	1138.21	0.06468
		--	--	--	--	--	--	--	--	--	--	--	--	--	--	--	--	--	--	--	--	--	--	--	--	--	--	--	--	--	--	1138.8	0.06422
		--	--	--	--	--	--	--	--	--	--	--	--	--	--	--	--	--	--	--	--	--	--	--	--	--	--	--	--	--	--	1139.38	0.06357
		--	--	--	--	--	--	--	--	--	--	--	--	--	--	--	--	--	--	--	--	--	--	--	--	--	--	--	--	--	--	1139.96	0.06274
		--	--	--	--	--	--	--	--	--	--	--	--	--	--	--	--	--	--	--	--	--	--	--	--	--	--	--	--	--	--	1140.55	0.06178
		--	--	--	--	--	--	--	--	--	--	--	--	--	--	--	--	--	--	--	--	--	--	--	--	--	--	--	--	--	--	1141.13	0.06069
		--	--	--	--	--	--	--	--	--	--	--	--	--	--	--	--	--	--	--	--	--	--	--	--	--	--	--	--	--	--	1141.71	0.05949
		--	--	--	--	--	--	--	--	--	--	--	--	--	--	--	--	--	--	--	--	--	--	--	--	--	--	--	--	--	--	1142.3	0.05822
		--	--	--	--	--	--	--	--	--	--	--	--	--	--	--	--	--	--	--	--	--	--	--	--	--	--	--	--	--	--	1142.88	0.05688
		--	--	--	--	--	--	--	--	--	--	--	--	--	--	--	--	--	--	--	--	--	--	--	--	--	--	--	--	--	--	1143.46	0.05549
		--	--	--	--	--	--	--	--	--	--	--	--	--	--	--	--	--	--	--	--	--	--	--	--	--	--	--	--	--	--	1144.04	0.05408
		--	--	--	--	--	--	--	--	--	--	--	--	--	--	--	--	--	--	--	--	--	--	--	--	--	--	--	--	--	--	1144.63	0.05265
		--	--	--	--	--	--	--	--	--	--	--	--	--	--	--	--	--	--	--	--	--	--	--	--	--	--	--	--	--	--	1145.21	0.05122
		--	--	--	--	--	--	--	--	--	--	--	--	--	--	--	--	--	--	--	--	--	--	--	--	--	--	--	--	--	--	1145.79	0.04979
		--	--	--	--	--	--	--	--	--	--	--	--	--	--	--	--	--	--	--	--	--	--	--	--	--	--	--	--	--	--	1146.38	0.04838
		--	--	--	--	--	--	--	--	--	--	--	--	--	--	--	--	--	--	--	--	--	--	--	--	--	--	--	--	--	--	1146.96	0.04699
		--	--	--	--	--	--	--	--	--	--	--	--	--	--	--	--	--	--	--	--	--	--	--	--	--	--	--	--	--	--	1147.54	0.04563
		--	--	--	--	--	--	--	--	--	--	--	--	--	--	--	--	--	--	--	--	--	--	--	--	--	--	--	--	--	--	1148.13	0.04429
		--	--	--	--	--	--	--	--	--	--	--	--	--	--	--	--	--	--	--	--	--	--	--	--	--	--	--	--	--	--	1148.71	0.04298
		--	--	--	--	--	--	--	--	--	--	--	--	--	--	--	--	--	--	--	--	--	--	--	--	--	--	--	--	--	--	1149.29	0.04171
		--	--	--	--	--	--	--	--	--	--	--	--	--	--	--	--	--	--	--	--	--	--	--	--	--	--	--	--	--	--	1149.88	0.04047
		--	--	--	--	--	--	--	--	--	--	--	--	--	--	--	--	--	--	--	--	--	--	--	--	--	--	--	--	--	--	1150.46	0.03927
		--	--	--	--	--	--	--	--	--	--	--	--	--	--	--	--	--	--	--	--	--	--	--	--	--	--	--	--	--	--	1151.04	0.03809
		--	--	--	--	--	--	--	--	--	--	--	--	--	--	--	--	--	--	--	--	--	--	--	--	--	--	--	--	--	--	1151.63	0.03694
		--	--	--	--	--	--	--	--	--	--	--	--	--	--	--	--	--	--	--	--	--	--	--	--	--	--	--	--	--	--	1152.21	0.03582
		--	--	--	--	--	--	--	--	--	--	--	--	--	--	--	--	--	--	--	--	--	--	--	--	--	--	--	--	--	--	1152.79	0.03472
		--	--	--	--	--	--	--	--	--	--	--	--	--	--	--	--	--	--	--	--	--	--	--	--	--	--	--	--	--	--	1153.38	0.03365
		--	--	--	--	--	--	--	--	--	--	--	--	--	--	--	--	--	--	--	--	--	--	--	--	--	--	--	--	--	--	1153.96	0.03258
		--	--	--	--	--	--	--	--	--	--	--	--	--	--	--	--	--	--	--	--	--	--	--	--	--	--	--	--	--	--	1154.54	0.03153
		--	--	--	--	--	--	--	--	--	--	--	--	--	--	--	--	--	--	--	--	--	--	--	--	--	--	--	--	--	--	1155.13	0.03049
		--	--	--	--	--	--	--	--	--	--	--	--	--	--	--	--	--	--	--	--	--	--	--	--	--	--	--	--	--	--	1155.71	0.02946
		--	--	--	--	--	--	--	--	--	--	--	--	--	--	--	--	--	--	--	--	--	--	--	--	--	--	--	--	--	--	1156.29	0.02842
		--	--	--	--	--	--	--	--	--	--	--	--	--	--	--	--	--	--	--	--	--	--	--	--	--	--	--	--	--	--	1156.88	0.02738
		--	--	--	--	--	--	--	--	--	--	--	--	--	--	--	--	--	--	--	--	--	--	--	--	--	--	--	--	--	--	1157.46	0.02634
		--	--	--	--	--	--	--	--	--	--	--	--	--	--	--	--	--	--	--	--	--	--	--	--	--	--	--	--	--	--	1158.04	0.02529
		--	--	--	--	--	--	--	--	--	--	--	--	--	--	--	--	--	--	--	--	--	--	--	--	--	--	--	--	--	--	1158.63	0.02422
		--	--	--	--	--	--	--	--	--	--	--	--	--	--	--	--	--	--	--	--	--	--	--	--	--	--	--	--	--	--	1159.21	0.02315
		--	--	--	--	--	--	--	--	--	--	--	--	--	--	--	--	--	--	--	--	--	--	--	--	--	--	--	--	--	--	1159.79	0.02206
		--	--	--	--	--	--	--	--	--	--	--	--	--	--	--	--	--	--	--	--	--	--	--	--	--	--	--	--	--	--	1160.38	0.02096
		--	--	--	--	--	--	--	--	--	--	--	--	--	--	--	--	--	--	--	--	--	--	--	--	--	--	--	--	--	--	1160.96	0.01986
		--	--	--	--	--	--	--	--	--	--	--	--	--	--	--	--	--	--	--	--	--	--	--	--	--	--	--	--	--	--	1161.54	0.01875
		--	--	--	--	--	--	--	--	--	--	--	--	--	--	--	--	--	--	--	--	--	--	--	--	--	--	--	--	--	--	1162.13	0.01764
		--	--	--	--	--	--	--	--	--	--	--	--	--	--	--	--	--	--	--	--	--	--	--	--	--	--	--	--	--	--	1162.71	0.01652
		--	--	--	--	--	--	--	--	--	--	--	--	--	--	--	--	--	--	--	--	--	--	--	--	--	--	--	--	--	--	1163.29	0.01542
		--	--	--	--	--	--	--	--	--	--	--	--	--	--	--	--	--	--	--	--	--	--	--	--	--	--	--	--	--	--	1163.88	0.01433
		--	--	--	--	--	--	--	--	--	--	--	--	--	--	--	--	--	--	--	--	--	--	--	--	--	--	--	--	--	--	1164.46	0.01326
		--	--	--	--	--	--	--	--	--	--	--	--	--	--	--	--	--	--	--	--	--	--	--	--	--	--	--	--	--	--	1165.04	0.01221
		--	--	--	--	--	--	--	--	--	--	--	--	--	--	--	--	--	--	--	--	--	--	--	--	--	--	--	--	--	--	1165.63	0.01119
		--	--	--	--	--	--	--	--	--	--	--	--	--	--	--	--	--	--	--	--	--	--	--	--	--	--	--	--	--	--	1166.21	0.0102
		--	--	--	--	--	--	--	--	--	--	--	--	--	--	--	--	--	--	--	--	--	--	--	--	--	--	--	--	--	--	1166.79	0.00926
		--	--	--	--	--	--	--	--	--	--	--	--	--	--	--	--	--	--	--	--	--	--	--	--	--	--	--	--	--	--	1167.38	0.00836
		--	--	--	--	--	--	--	--	--	--	--	--	--	--	--	--	--	--	--	--	--	--	--	--	--	--	--	--	--	--	1167.96	0.00751
		--	--	--	--	--	--	--	--	--	--	--	--	--	--	--	--	--	--	--	--	--	--	--	--	--	--	--	--	--	--	1168.54	0.00671
		--	--	--	--	--	--	--	--	--	--	--	--	--	--	--	--	--	--	--	--	--	--	--	--	--	--	--	--	--	--	1169.13	0.00596
		--	--	--	--	--	--	--	--	--	--	--	--	--	--	--	--	--	--	--	--	--	--	--	--	--	--	--	--	--	--	1169.71	0.00526
		--	--	--	--	--	--	--	--	--	--	--	--	--	--	--	--	--	--	--	--	--	--	--	--	--	--	--	--	--	--	1170.29	0.00462
		--	--	--	--	--	--	--	--	--	--	--	--	--	--	--	--	--	--	--	--	--	--	--	--	--	--	--	--	--	--	1170.88	0.00404
		--	--	--	--	--	--	--	--	--	--	--	--	--	--	--	--	--	--	--	--	--	--	--	--	--	--	--	--	--	--	1171.46	0.00351
		--	--	--	--	--	--	--	--	--	--	--	--	--	--	--	--	--	--	--	--	--	--	--	--	--	--	--	--	--	--	1172.04	0.00303
		--	--	--	--	--	--	--	--	--	--	--	--	--	--	--	--	--	--	--	--	--	--	--	--	--	--	--	--	--	--	1172.62	0.0026
		--	--	--	--	--	--	--	--	--	--	--	--	--	--	--	--	--	--	--	--	--	--	--	--	--	--	--	--	--	--	1173.21	0.00222
		--	--	--	--	--	--	--	--	--	--	--	--	--	--	--	--	--	--	--	--	--	--	--	--	--	--	--	--	--	--	1173.79	0.00188
		--	--	--	--	--	--	--	--	--	--	--	--	--	--	--	--	--	--	--	--	--	--	--	--	--	--	--	--	--	--	1174.37	0.00159
		--	--	--	--	--	--	--	--	--	--	--	--	--	--	--	--	--	--	--	--	--	--	--	--	--	--	--	--	--	--	1174.96	0.00133
		--	--	--	--	--	--	--	--	--	--	--	--	--	--	--	--	--	--	--	--	--	--	--	--	--	--	--	--	--	--	1175.54	0.00111
		--	--	--	--	--	--	--	--	--	--	--	--	--	--	--	--	--	--	--	--	--	--	--	--	--	--	--	--	--	--	1176.12	0.000920922
		--	--	--	--	--	--	--	--	--	--	--	--	--	--	--	--	--	--	--	--	--	--	--	--	--	--	--	--	--	--	1176.71	0.000758486
		--	--	--	--	--	--	--	--	--	--	--	--	--	--	--	--	--	--	--	--	--	--	--	--	--	--	--	--	--	--	1177.29	0.000620941
		--	--	--	--	--	--	--	--	--	--	--	--	--	--	--	--	--	--	--	--	--	--	--	--	--	--	--	--	--	--	1177.87	0.00050527
		--	--	--	--	--	--	--	--	--	--	--	--	--	--	--	--	--	--	--	--	--	--	--	--	--	--	--	--	--	--	1178.46	0.000408659
		--	--	--	--	--	--	--	--	--	--	--	--	--	--	--	--	--	--	--	--	--	--	--	--	--	--	--	--	--	--	1179.04	0.000328518
		--	--	--	--	--	--	--	--	--	--	--	--	--	--	--	--	--	--	--	--	--	--	--	--	--	--	--	--	--	--	1179.62	0.000262489
		--	--	--	--	--	--	--	--	--	--	--	--	--	--	--	--	--	--	--	--	--	--	--	--	--	--	--	--	--	--	1180.21	0.000208455
		--	--	--	--	--	--	--	--	--	--	--	--	--	--	--	--	--	--	--	--	--	--	--	--	--	--	--	--	--	--	1180.79	0.000164536
		--	--	--	--	--	--	--	--	--	--	--	--	--	--	--	--	--	--	--	--	--	--	--	--	--	--	--	--	--	--	1181.37	0.000129078
		--	--	--	--	--	--	--	--	--	--	--	--	--	--	--	--	--	--	--	--	--	--	--	--	--	--	--	--	--	--	1181.96	0.000100643
		--	--	--	--	--	--	--	--	--	--	--	--	--	--	--	--	--	--	--	--	--	--	--	--	--	--	--	--	--	--	1182.54	7.7993e-05
		--	--	--	--	--	--	--	--	--	--	--	--	--	--	--	--	--	--	--	--	--	--	--	--	--	--	--	--	--	--	1183.12	6.00705e-05
		--	--	--	--	--	--	--	--	--	--	--	--	--	--	--	--	--	--	--	--	--	--	--	--	--	--	--	--	--	--	1183.71	4.59834e-05
		--	--	--	--	--	--	--	--	--	--	--	--	--	--	--	--	--	--	--	--	--	--	--	--	--	--	--	--	--	--	1184.29	3.49842e-05
		--	--	--	--	--	--	--	--	--	--	--	--	--	--	--	--	--	--	--	--	--	--	--	--	--	--	--	--	--	--	1184.87	2.6453e-05
		--	--	--	--	--	--	--	--	--	--	--	--	--	--	--	--	--	--	--	--	--	--	--	--	--	--	--	--	--	--	1185.46	1.98796e-05
		--	--	--	--	--	--	--	--	--	--	--	--	--	--	--	--	--	--	--	--	--	--	--	--	--	--	--	--	--	--	1186.04	1.48482e-05
		--	--	--	--	--	--	--	--	--	--	--	--	--	--	--	--	--	--	--	--	--	--	--	--	--	--	--	--	--	--	1186.62	1.10224e-05
		--	--	--	--	--	--	--	--	--	--	--	--	--	--	--	--	--	--	--	--	--	--	--	--	--	--	--	--	--	--	1187.21	8.13248e-06
		--	--	--	--	--	--	--	--	--	--	--	--	--	--	--	--	--	--	--	--	--	--	--	--	--	--	--	--	--	--	1187.79	5.96403e-06
		--	--	--	--	--	--	--	--	--	--	--	--	--	--	--	--	--	--	--	--	--	--	--	--	--	--	--	--	--	--	1188.37	4.34786e-06
		--	--	--	--	--	--	--	--	--	--	--	--	--	--	--	--	--	--	--	--	--	--	--	--	--	--	--	--	--	--	1188.96	3.15164e-06
		--	--	--	--	--	--	--	--	--	--	--	--	--	--	--	--	--	--	--	--	--	--	--	--	--	--	--	--	--	--	1189.54	2.27276e-06
		--	--	--	--	--	--	--	--	--	--	--	--	--	--	--	--	--	--	--	--	--	--	--	--	--	--	--	--	--	--	1190.12	1.63235e-06
		--	--	--	--	--	--	--	--	--	--	--	--	--	--	--	--	--	--	--	--	--	--	--	--	--	--	--	--	--	--	1190.71	1.17042e-06
		--	--	--	--	--	--	--	--	--	--	--	--	--	--	--	--	--	--	--	--	--	--	--	--	--	--	--	--	--	--	1191.29	8.41921e-07
		--	--	--	--	--	--	--	--	--	--	--	--	--	--	--	--	--	--	--	--	--	--	--	--	--	--	--	--	--	--	1191.87	6.13614e-07
		--	--	--	--	--	--	--	--	--	--	--	--	--	--	--	--	--	--	--	--	--	--	--	--	--	--	--	--	--	--	1192.46	4.61628e-07
		--	--	--	--	--	--	--	--	--	--	--	--	--	--	--	--	--	--	--	--	--	--	--	--	--	--	--	--	--	--	1193.04	3.69654e-07
		--	--	--	--	--	--	--	--	--	--	--	--	--	--	--	--	--	--	--	--	--	--	--	--	--	--	--	--	--	--	1193.62	3.27663e-07
		--	--	--	--	--	--	--	--	--	--	--	--	--	--	--	--	--	--	--	--	--	--	--	--	--	--	--	--	--	--	1194.21	3.31104e-07
		--	--	--	--	--	--	--	--	--	--	--	--	--	--	--	--	--	--	--	--	--	--	--	--	--	--	--	--	--	--	1194.79	3.80549e-07
		--	--	--	--	--	--	--	--	--	--	--	--	--	--	--	--	--	--	--	--	--	--	--	--	--	--	--	--	--	--	1195.37	4.81761e-07
		--	--	--	--	--	--	--	--	--	--	--	--	--	--	--	--	--	--	--	--	--	--	--	--	--	--	--	--	--	--	1195.96	6.46213e-07
		--	--	--	--	--	--	--	--	--	--	--	--	--	--	--	--	--	--	--	--	--	--	--	--	--	--	--	--	--	--	1196.54	8.92057e-07
		--	--	--	--	--	--	--	--	--	--	--	--	--	--	--	--	--	--	--	--	--	--	--	--	--	--	--	--	--	--	1197.12	1.24562e-06
		--	--	--	--	--	--	--	--	--	--	--	--	--	--	--	--	--	--	--	--	--	--	--	--	--	--	--	--	--	--	1197.71	1.74348e-06
		--	--	--	--	--	--	--	--	--	--	--	--	--	--	--	--	--	--	--	--	--	--	--	--	--	--	--	--	--	--	1198.29	2.43521e-06
		--	--	--	--	--	--	--	--	--	--	--	--	--	--	--	--	--	--	--	--	--	--	--	--	--	--	--	--	--	--	1198.87	3.38698e-06
		--	--	--	--	--	--	--	--	--	--	--	--	--	--	--	--	--	--	--	--	--	--	--	--	--	--	--	--	--	--	1199.46	4.68598e-06
		--	--	--	--	--	--	--	--	--	--	--	--	--	--	--	--	--	--	--	--	--	--	--	--	--	--	--	--	--	--	1200.04	6.44602e-06
		--	--	--	--	--	--	--	--	--	--	--	--	--	--	--	--	--	--	--	--	--	--	--	--	--	--	--	--	--	--	1200.62	8.8143e-06
		--	--	--	--	--	--	--	--	--	--	--	--	--	--	--	--	--	--	--	--	--	--	--	--	--	--	--	--	--	--	1201.21	1.19796e-05
		--	--	--	--	--	--	--	--	--	--	--	--	--	--	--	--	--	--	--	--	--	--	--	--	--	--	--	--	--	--	1201.79	1.61822e-05
		--	--	--	--	--	--	--	--	--	--	--	--	--	--	--	--	--	--	--	--	--	--	--	--	--	--	--	--	--	--	1202.37	2.17251e-05
		--	--	--	--	--	--	--	--	--	--	--	--	--	--	--	--	--	--	--	--	--	--	--	--	--	--	--	--	--	--	1202.95	2.89874e-05
		--	--	--	--	--	--	--	--	--	--	--	--	--	--	--	--	--	--	--	--	--	--	--	--	--	--	--	--	--	--	1203.54	3.84397e-05
		--	--	--	--	--	--	--	--	--	--	--	--	--	--	--	--	--	--	--	--	--	--	--	--	--	--	--	--	--	--	1204.12	5.06607e-05
		--	--	--	--	--	--	--	--	--	--	--	--	--	--	--	--	--	--	--	--	--	--	--	--	--	--	--	--	--	--	1204.7	6.63568e-05
		--	--	--	--	--	--	--	--	--	--	--	--	--	--	--	--	--	--	--	--	--	--	--	--	--	--	--	--	--	--	1205.29	8.63818e-05
		--	--	--	--	--	--	--	--	--	--	--	--	--	--	--	--	--	--	--	--	--	--	--	--	--	--	--	--	--	--	1205.87	0.000111759
		--	--	--	--	--	--	--	--	--	--	--	--	--	--	--	--	--	--	--	--	--	--	--	--	--	--	--	--	--	--	1206.45	0.000143703
		--	--	--	--	--	--	--	--	--	--	--	--	--	--	--	--	--	--	--	--	--	--	--	--	--	--	--	--	--	--	1207.04	0.000183643
		--	--	--	--	--	--	--	--	--	--	--	--	--	--	--	--	--	--	--	--	--	--	--	--	--	--	--	--	--	--	1207.62	0.000233244
		--	--	--	--	--	--	--	--	--	--	--	--	--	--	--	--	--	--	--	--	--	--	--	--	--	--	--	--	--	--	1208.2	0.000294425
		--	--	--	--	--	--	--	--	--	--	--	--	--	--	--	--	--	--	--	--	--	--	--	--	--	--	--	--	--	--	1208.79	0.000369376
		--	--	--	--	--	--	--	--	--	--	--	--	--	--	--	--	--	--	--	--	--	--	--	--	--	--	--	--	--	--	1209.37	0.00046057
		--	--	--	--	--	--	--	--	--	--	--	--	--	--	--	--	--	--	--	--	--	--	--	--	--	--	--	--	--	--	1209.95	0.000570765
		--	--	--	--	--	--	--	--	--	--	--	--	--	--	--	--	--	--	--	--	--	--	--	--	--	--	--	--	--	--	1210.54	0.000703003
		--	--	--	--	--	--	--	--	--	--	--	--	--	--	--	--	--	--	--	--	--	--	--	--	--	--	--	--	--	--	1211.12	0.000860597
		--	--	--	--	--	--	--	--	--	--	--	--	--	--	--	--	--	--	--	--	--	--	--	--	--	--	--	--	--	--	1211.7	0.00105
		--	--	--	--	--	--	--	--	--	--	--	--	--	--	--	--	--	--	--	--	--	--	--	--	--	--	--	--	--	--	1212.29	0.00127
		--	--	--	--	--	--	--	--	--	--	--	--	--	--	--	--	--	--	--	--	--	--	--	--	--	--	--	--	--	--	1212.87	0.00152
		--	--	--	--	--	--	--	--	--	--	--	--	--	--	--	--	--	--	--	--	--	--	--	--	--	--	--	--	--	--	1213.45	0.00182
		--	--	--	--	--	--	--	--	--	--	--	--	--	--	--	--	--	--	--	--	--	--	--	--	--	--	--	--	--	--	1214.04	0.00216
		--	--	--	--	--	--	--	--	--	--	--	--	--	--	--	--	--	--	--	--	--	--	--	--	--	--	--	--	--	--	1214.62	0.00255
		--	--	--	--	--	--	--	--	--	--	--	--	--	--	--	--	--	--	--	--	--	--	--	--	--	--	--	--	--	--	1215.2	0.00299
		--	--	--	--	--	--	--	--	--	--	--	--	--	--	--	--	--	--	--	--	--	--	--	--	--	--	--	--	--	--	1215.79	0.00349
		--	--	--	--	--	--	--	--	--	--	--	--	--	--	--	--	--	--	--	--	--	--	--	--	--	--	--	--	--	--	1216.37	0.00405
		--	--	--	--	--	--	--	--	--	--	--	--	--	--	--	--	--	--	--	--	--	--	--	--	--	--	--	--	--	--	1216.95	0.00466
		--	--	--	--	--	--	--	--	--	--	--	--	--	--	--	--	--	--	--	--	--	--	--	--	--	--	--	--	--	--	1217.54	0.00534
		--	--	--	--	--	--	--	--	--	--	--	--	--	--	--	--	--	--	--	--	--	--	--	--	--	--	--	--	--	--	1218.12	0.00609
		--	--	--	--	--	--	--	--	--	--	--	--	--	--	--	--	--	--	--	--	--	--	--	--	--	--	--	--	--	--	1218.7	0.0069
		--	--	--	--	--	--	--	--	--	--	--	--	--	--	--	--	--	--	--	--	--	--	--	--	--	--	--	--	--	--	1219.29	0.00778
		--	--	--	--	--	--	--	--	--	--	--	--	--	--	--	--	--	--	--	--	--	--	--	--	--	--	--	--	--	--	1219.87	0.00871
		--	--	--	--	--	--	--	--	--	--	--	--	--	--	--	--	--	--	--	--	--	--	--	--	--	--	--	--	--	--	1220.45	0.00971
		--	--	--	--	--	--	--	--	--	--	--	--	--	--	--	--	--	--	--	--	--	--	--	--	--	--	--	--	--	--	1221.04	0.01077
		--	--	--	--	--	--	--	--	--	--	--	--	--	--	--	--	--	--	--	--	--	--	--	--	--	--	--	--	--	--	1221.62	0.01189
		--	--	--	--	--	--	--	--	--	--	--	--	--	--	--	--	--	--	--	--	--	--	--	--	--	--	--	--	--	--	1222.2	0.01306
		--	--	--	--	--	--	--	--	--	--	--	--	--	--	--	--	--	--	--	--	--	--	--	--	--	--	--	--	--	--	1222.79	0.01427
		--	--	--	--	--	--	--	--	--	--	--	--	--	--	--	--	--	--	--	--	--	--	--	--	--	--	--	--	--	--	1223.37	0.01554
		--	--	--	--	--	--	--	--	--	--	--	--	--	--	--	--	--	--	--	--	--	--	--	--	--	--	--	--	--	--	1223.95	0.01685
		--	--	--	--	--	--	--	--	--	--	--	--	--	--	--	--	--	--	--	--	--	--	--	--	--	--	--	--	--	--	1224.54	0.01821
		--	--	--	--	--	--	--	--	--	--	--	--	--	--	--	--	--	--	--	--	--	--	--	--	--	--	--	--	--	--	1225.12	0.01961
		--	--	--	--	--	--	--	--	--	--	--	--	--	--	--	--	--	--	--	--	--	--	--	--	--	--	--	--	--	--	1225.7	0.02106
		--	--	--	--	--	--	--	--	--	--	--	--	--	--	--	--	--	--	--	--	--	--	--	--	--	--	--	--	--	--	1226.29	0.02256
		--	--	--	--	--	--	--	--	--	--	--	--	--	--	--	--	--	--	--	--	--	--	--	--	--	--	--	--	--	--	1226.87	0.02413
		--	--	--	--	--	--	--	--	--	--	--	--	--	--	--	--	--	--	--	--	--	--	--	--	--	--	--	--	--	--	1227.45	0.02577
		--	--	--	--	--	--	--	--	--	--	--	--	--	--	--	--	--	--	--	--	--	--	--	--	--	--	--	--	--	--	1228.04	0.02749
		--	--	--	--	--	--	--	--	--	--	--	--	--	--	--	--	--	--	--	--	--	--	--	--	--	--	--	--	--	--	1228.62	0.02933
		--	--	--	--	--	--	--	--	--	--	--	--	--	--	--	--	--	--	--	--	--	--	--	--	--	--	--	--	--	--	1229.2	0.03129
		--	--	--	--	--	--	--	--	--	--	--	--	--	--	--	--	--	--	--	--	--	--	--	--	--	--	--	--	--	--	1229.79	0.0334
		--	--	--	--	--	--	--	--	--	--	--	--	--	--	--	--	--	--	--	--	--	--	--	--	--	--	--	--	--	--	1230.37	0.03568
		--	--	--	--	--	--	--	--	--	--	--	--	--	--	--	--	--	--	--	--	--	--	--	--	--	--	--	--	--	--	1230.95	0.03817
		--	--	--	--	--	--	--	--	--	--	--	--	--	--	--	--	--	--	--	--	--	--	--	--	--	--	--	--	--	--	1231.54	0.04088
		--	--	--	--	--	--	--	--	--	--	--	--	--	--	--	--	--	--	--	--	--	--	--	--	--	--	--	--	--	--	1232.12	0.04385
		--	--	--	--	--	--	--	--	--	--	--	--	--	--	--	--	--	--	--	--	--	--	--	--	--	--	--	--	--	--	1232.7	0.04711
		--	--	--	--	--	--	--	--	--	--	--	--	--	--	--	--	--	--	--	--	--	--	--	--	--	--	--	--	--	--	1233.28	0.05066
		--	--	--	--	--	--	--	--	--	--	--	--	--	--	--	--	--	--	--	--	--	--	--	--	--	--	--	--	--	--	1233.87	0.05454
		--	--	--	--	--	--	--	--	--	--	--	--	--	--	--	--	--	--	--	--	--	--	--	--	--	--	--	--	--	--	1234.45	0.05875
		--	--	--	--	--	--	--	--	--	--	--	--	--	--	--	--	--	--	--	--	--	--	--	--	--	--	--	--	--	--	1235.03	0.0633
		--	--	--	--	--	--	--	--	--	--	--	--	--	--	--	--	--	--	--	--	--	--	--	--	--	--	--	--	--	--	1235.62	0.06819
		--	--	--	--	--	--	--	--	--	--	--	--	--	--	--	--	--	--	--	--	--	--	--	--	--	--	--	--	--	--	1236.2	0.07339
		--	--	--	--	--	--	--	--	--	--	--	--	--	--	--	--	--	--	--	--	--	--	--	--	--	--	--	--	--	--	1236.78	0.07889
		--	--	--	--	--	--	--	--	--	--	--	--	--	--	--	--	--	--	--	--	--	--	--	--	--	--	--	--	--	--	1237.37	0.08465
		--	--	--	--	--	--	--	--	--	--	--	--	--	--	--	--	--	--	--	--	--	--	--	--	--	--	--	--	--	--	1237.95	0.09062
		--	--	--	--	--	--	--	--	--	--	--	--	--	--	--	--	--	--	--	--	--	--	--	--	--	--	--	--	--	--	1238.53	0.09675
		--	--	--	--	--	--	--	--	--	--	--	--	--	--	--	--	--	--	--	--	--	--	--	--	--	--	--	--	--	--	1239.12	0.10297
		--	--	--	--	--	--	--	--	--	--	--	--	--	--	--	--	--	--	--	--	--	--	--	--	--	--	--	--	--	--	1239.7	0.10919
		--	--	--	--	--	--	--	--	--	--	--	--	--	--	--	--	--	--	--	--	--	--	--	--	--	--	--	--	--	--	1240.28	0.11535
		--	--	--	--	--	--	--	--	--	--	--	--	--	--	--	--	--	--	--	--	--	--	--	--	--	--	--	--	--	--	1240.87	0.12133
		--	--	--	--	--	--	--	--	--	--	--	--	--	--	--	--	--	--	--	--	--	--	--	--	--	--	--	--	--	--	1241.45	0.12705
		--	--	--	--	--	--	--	--	--	--	--	--	--	--	--	--	--	--	--	--	--	--	--	--	--	--	--	--	--	--	1242.03	0.13242
		--	--	--	--	--	--	--	--	--	--	--	--	--	--	--	--	--	--	--	--	--	--	--	--	--	--	--	--	--	--	1242.62	0.13733
		--	--	--	--	--	--	--	--	--	--	--	--	--	--	--	--	--	--	--	--	--	--	--	--	--	--	--	--	--	--	1243.2	0.14169
		--	--	--	--	--	--	--	--	--	--	--	--	--	--	--	--	--	--	--	--	--	--	--	--	--	--	--	--	--	--	1243.78	0.14542
		--	--	--	--	--	--	--	--	--	--	--	--	--	--	--	--	--	--	--	--	--	--	--	--	--	--	--	--	--	--	1244.37	0.14845
		--	--	--	--	--	--	--	--	--	--	--	--	--	--	--	--	--	--	--	--	--	--	--	--	--	--	--	--	--	--	1244.95	0.15069
		--	--	--	--	--	--	--	--	--	--	--	--	--	--	--	--	--	--	--	--	--	--	--	--	--	--	--	--	--	--	1245.53	0.15211
		--	--	--	--	--	--	--	--	--	--	--	--	--	--	--	--	--	--	--	--	--	--	--	--	--	--	--	--	--	--	1246.12	0.15267
		--	--	--	--	--	--	--	--	--	--	--	--	--	--	--	--	--	--	--	--	--	--	--	--	--	--	--	--	--	--	1246.7	0.15235
		--	--	--	--	--	--	--	--	--	--	--	--	--	--	--	--	--	--	--	--	--	--	--	--	--	--	--	--	--	--	1247.28	0.15114
		--	--	--	--	--	--	--	--	--	--	--	--	--	--	--	--	--	--	--	--	--	--	--	--	--	--	--	--	--	--	1247.87	0.14906
		--	--	--	--	--	--	--	--	--	--	--	--	--	--	--	--	--	--	--	--	--	--	--	--	--	--	--	--	--	--	1248.45	0.14613
		--	--	--	--	--	--	--	--	--	--	--	--	--	--	--	--	--	--	--	--	--	--	--	--	--	--	--	--	--	--	1249.03	0.14241
		--	--	--	--	--	--	--	--	--	--	--	--	--	--	--	--	--	--	--	--	--	--	--	--	--	--	--	--	--	--	1249.62	0.13795
		--	--	--	--	--	--	--	--	--	--	--	--	--	--	--	--	--	--	--	--	--	--	--	--	--	--	--	--	--	--	1250.2	0.13282
		--	--	--	--	--	--	--	--	--	--	--	--	--	--	--	--	--	--	--	--	--	--	--	--	--	--	--	--	--	--	1250.78	0.12711
		--	--	--	--	--	--	--	--	--	--	--	--	--	--	--	--	--	--	--	--	--	--	--	--	--	--	--	--	--	--	1251.37	0.12091
		--	--	--	--	--	--	--	--	--	--	--	--	--	--	--	--	--	--	--	--	--	--	--	--	--	--	--	--	--	--	1251.95	0.11432
		--	--	--	--	--	--	--	--	--	--	--	--	--	--	--	--	--	--	--	--	--	--	--	--	--	--	--	--	--	--	1252.53	0.10742
		--	--	--	--	--	--	--	--	--	--	--	--	--	--	--	--	--	--	--	--	--	--	--	--	--	--	--	--	--	--	1253.12	0.10033
		--	--	--	--	--	--	--	--	--	--	--	--	--	--	--	--	--	--	--	--	--	--	--	--	--	--	--	--	--	--	1253.7	0.09313
		--	--	--	--	--	--	--	--	--	--	--	--	--	--	--	--	--	--	--	--	--	--	--	--	--	--	--	--	--	--	1254.28	0.08592
		--	--	--	--	--	--	--	--	--	--	--	--	--	--	--	--	--	--	--	--	--	--	--	--	--	--	--	--	--	--	1254.87	0.07878
		--	--	--	--	--	--	--	--	--	--	--	--	--	--	--	--	--	--	--	--	--	--	--	--	--	--	--	--	--	--	1255.45	0.0718
		--	--	--	--	--	--	--	--	--	--	--	--	--	--	--	--	--	--	--	--	--	--	--	--	--	--	--	--	--	--	1256.03	0.06503
		--	--	--	--	--	--	--	--	--	--	--	--	--	--	--	--	--	--	--	--	--	--	--	--	--	--	--	--	--	--	1256.62	0.05854
		--	--	--	--	--	--	--	--	--	--	--	--	--	--	--	--	--	--	--	--	--	--	--	--	--	--	--	--	--	--	1257.2	0.05237
		--	--	--	--	--	--	--	--	--	--	--	--	--	--	--	--	--	--	--	--	--	--	--	--	--	--	--	--	--	--	1257.78	0.04656
		--	--	--	--	--	--	--	--	--	--	--	--	--	--	--	--	--	--	--	--	--	--	--	--	--	--	--	--	--	--	1258.37	0.04115
		--	--	--	--	--	--	--	--	--	--	--	--	--	--	--	--	--	--	--	--	--	--	--	--	--	--	--	--	--	--	1258.95	0.03614
		--	--	--	--	--	--	--	--	--	--	--	--	--	--	--	--	--	--	--	--	--	--	--	--	--	--	--	--	--	--	1259.53	0.03154
		--	--	--	--	--	--	--	--	--	--	--	--	--	--	--	--	--	--	--	--	--	--	--	--	--	--	--	--	--	--	1260.12	0.02736
		--	--	--	--	--	--	--	--	--	--	--	--	--	--	--	--	--	--	--	--	--	--	--	--	--	--	--	--	--	--	1260.7	0.02359
		--	--	--	--	--	--	--	--	--	--	--	--	--	--	--	--	--	--	--	--	--	--	--	--	--	--	--	--	--	--	1261.28	0.02021
		--	--	--	--	--	--	--	--	--	--	--	--	--	--	--	--	--	--	--	--	--	--	--	--	--	--	--	--	--	--	1261.86	0.01721
		--	--	--	--	--	--	--	--	--	--	--	--	--	--	--	--	--	--	--	--	--	--	--	--	--	--	--	--	--	--	1262.45	0.01457
		--	--	--	--	--	--	--	--	--	--	--	--	--	--	--	--	--	--	--	--	--	--	--	--	--	--	--	--	--	--	1263.03	0.01225
		--	--	--	--	--	--	--	--	--	--	--	--	--	--	--	--	--	--	--	--	--	--	--	--	--	--	--	--	--	--	1263.61	0.01024
		--	--	--	--	--	--	--	--	--	--	--	--	--	--	--	--	--	--	--	--	--	--	--	--	--	--	--	--	--	--	1264.2	0.00851
		--	--	--	--	--	--	--	--	--	--	--	--	--	--	--	--	--	--	--	--	--	--	--	--	--	--	--	--	--	--	1264.78	0.00703
		--	--	--	--	--	--	--	--	--	--	--	--	--	--	--	--	--	--	--	--	--	--	--	--	--	--	--	--	--	--	1265.36	0.00577
		--	--	--	--	--	--	--	--	--	--	--	--	--	--	--	--	--	--	--	--	--	--	--	--	--	--	--	--	--	--	1265.95	0.0047
		--	--	--	--	--	--	--	--	--	--	--	--	--	--	--	--	--	--	--	--	--	--	--	--	--	--	--	--	--	--	1266.53	0.00381
		--	--	--	--	--	--	--	--	--	--	--	--	--	--	--	--	--	--	--	--	--	--	--	--	--	--	--	--	--	--	1267.11	0.00307
		--	--	--	--	--	--	--	--	--	--	--	--	--	--	--	--	--	--	--	--	--	--	--	--	--	--	--	--	--	--	1267.7	0.00246
		--	--	--	--	--	--	--	--	--	--	--	--	--	--	--	--	--	--	--	--	--	--	--	--	--	--	--	--	--	--	1268.28	0.00196
		--	--	--	--	--	--	--	--	--	--	--	--	--	--	--	--	--	--	--	--	--	--	--	--	--	--	--	--	--	--	1268.86	0.00155
		--	--	--	--	--	--	--	--	--	--	--	--	--	--	--	--	--	--	--	--	--	--	--	--	--	--	--	--	--	--	1269.45	0.00122
		--	--	--	--	--	--	--	--	--	--	--	--	--	--	--	--	--	--	--	--	--	--	--	--	--	--	--	--	--	--	1270.03	0.000949404
		--	--	--	--	--	--	--	--	--	--	--	--	--	--	--	--	--	--	--	--	--	--	--	--	--	--	--	--	--	--	1270.61	0.000736974
		--	--	--	--	--	--	--	--	--	--	--	--	--	--	--	--	--	--	--	--	--	--	--	--	--	--	--	--	--	--	1271.2	0.000568554
		--	--	--	--	--	--	--	--	--	--	--	--	--	--	--	--	--	--	--	--	--	--	--	--	--	--	--	--	--	--	1271.78	0.000435922
		--	--	--	--	--	--	--	--	--	--	--	--	--	--	--	--	--	--	--	--	--	--	--	--	--	--	--	--	--	--	1272.36	0.000332174
		--	--	--	--	--	--	--	--	--	--	--	--	--	--	--	--	--	--	--	--	--	--	--	--	--	--	--	--	--	--	1272.95	0.000251558
		--	--	--	--	--	--	--	--	--	--	--	--	--	--	--	--	--	--	--	--	--	--	--	--	--	--	--	--	--	--	1273.53	0.000189335
		--	--	--	--	--	--	--	--	--	--	--	--	--	--	--	--	--	--	--	--	--	--	--	--	--	--	--	--	--	--	1274.11	0.000141625
		--	--	--	--	--	--	--	--	--	--	--	--	--	--	--	--	--	--	--	--	--	--	--	--	--	--	--	--	--	--	1274.7	0.000105286
		--	--	--	--	--	--	--	--	--	--	--	--	--	--	--	--	--	--	--	--	--	--	--	--	--	--	--	--	--	--	1275.28	7.77885e-05
		--	--	--	--	--	--	--	--	--	--	--	--	--	--	--	--	--	--	--	--	--	--	--	--	--	--	--	--	--	--	1275.86	5.71189e-05
		--	--	--	--	--	--	--	--	--	--	--	--	--	--	--	--	--	--	--	--	--	--	--	--	--	--	--	--	--	--	1276.45	4.16833e-05
		--	--	--	--	--	--	--	--	--	--	--	--	--	--	--	--	--	--	--	--	--	--	--	--	--	--	--	--	--	--	1277.03	3.02317e-05
		--	--	--	--	--	--	--	--	--	--	--	--	--	--	--	--	--	--	--	--	--	--	--	--	--	--	--	--	--	--	1277.61	2.17912e-05
		--	--	--	--	--	--	--	--	--	--	--	--	--	--	--	--	--	--	--	--	--	--	--	--	--	--	--	--	--	--	1278.2	1.56105e-05
		--	--	--	--	--	--	--	--	--	--	--	--	--	--	--	--	--	--	--	--	--	--	--	--	--	--	--	--	--	--	1278.78	1.1114e-05
		--	--	--	--	--	--	--	--	--	--	--	--	--	--	--	--	--	--	--	--	--	--	--	--	--	--	--	--	--	--	1279.36	7.86403e-06
		--	--	--	--	--	--	--	--	--	--	--	--	--	--	--	--	--	--	--	--	--	--	--	--	--	--	--	--	--	--	1279.95	5.53014e-06
		--	--	--	--	--	--	--	--	--	--	--	--	--	--	--	--	--	--	--	--	--	--	--	--	--	--	--	--	--	--	1280.53	3.86496e-06
		--	--	--	--	--	--	--	--	--	--	--	--	--	--	--	--	--	--	--	--	--	--	--	--	--	--	--	--	--	--	1281.11	2.68455e-06
		--	--	--	--	--	--	--	--	--	--	--	--	--	--	--	--	--	--	--	--	--	--	--	--	--	--	--	--	--	--	1281.7	1.85318e-06
		--	--	--	--	--	--	--	--	--	--	--	--	--	--	--	--	--	--	--	--	--	--	--	--	--	--	--	--	--	--	1282.28	1.27139e-06
		--	--	--	--	--	--	--	--	--	--	--	--	--	--	--	--	--	--	--	--	--	--	--	--	--	--	--	--	--	--	1282.86	8.66884e-07
		--	--	--	--	--	--	--	--	--	--	--	--	--	--	--	--	--	--	--	--	--	--	--	--	--	--	--	--	--	--	1283.45	5.87435e-07
		--	--	--	--	--	--	--	--	--	--	--	--	--	--	--	--	--	--	--	--	--	--	--	--	--	--	--	--	--	--	1284.03	3.95619e-07
		--	--	--	--	--	--	--	--	--	--	--	--	--	--	--	--	--	--	--	--	--	--	--	--	--	--	--	--	--	--	1284.61	2.64797e-07
		--	--	--	--	--	--	--	--	--	--	--	--	--	--	--	--	--	--	--	--	--	--	--	--	--	--	--	--	--	--	1285.2	1.76143e-07
		--	--	--	--	--	--	--	--	--	--	--	--	--	--	--	--	--	--	--	--	--	--	--	--	--	--	--	--	--	--	1285.78	1.16449e-07
		--	--	--	--	--	--	--	--	--	--	--	--	--	--	--	--	--	--	--	--	--	--	--	--	--	--	--	--	--	--	1286.36	7.65116e-08
		--	--	--	--	--	--	--	--	--	--	--	--	--	--	--	--	--	--	--	--	--	--	--	--	--	--	--	--	--	--	1286.95	4.99614e-08
		--	--	--	--	--	--	--	--	--	--	--	--	--	--	--	--	--	--	--	--	--	--	--	--	--	--	--	--	--	--	1287.53	3.24235e-08
		--	--	--	--	--	--	--	--	--	--	--	--	--	--	--	--	--	--	--	--	--	--	--	--	--	--	--	--	--	--	1288.11	2.09124e-08
		--	--	--	--	--	--	--	--	--	--	--	--	--	--	--	--	--	--	--	--	--	--	--	--	--	--	--	--	--	--	1288.7	1.3405e-08
		--	--	--	--	--	--	--	--	--	--	--	--	--	--	--	--	--	--	--	--	--	--	--	--	--	--	--	--	--	--	1289.28	8.53975e-09
		--	--	--	--	--	--	--	--	--	--	--	--	--	--	--	--	--	--	--	--	--	--	--	--	--	--	--	--	--	--	1289.86	5.40684e-09
		--	--	--	--	--	--	--	--	--	--	--	--	--	--	--	--	--	--	--	--	--	--	--	--	--	--	--	--	--	--	1290.45	3.40219e-09
		--	--	--	--	--	--	--	--	--	--	--	--	--	--	--	--	--	--	--	--	--	--	--	--	--	--	--	--	--	--	1291.03	2.12761e-09
		--	--	--	--	--	--	--	--	--	--	--	--	--	--	--	--	--	--	--	--	--	--	--	--	--	--	--	--	--	--	1291.61	1.32235e-09
		--	--	--	--	--	--	--	--	--	--	--	--	--	--	--	--	--	--	--	--	--	--	--	--	--	--	--	--	--	--	1292.19	8.16799e-10
		--	--	--	--	--	--	--	--	--	--	--	--	--	--	--	--	--	--	--	--	--	--	--	--	--	--	--	--	--	--	1292.78	5.01422e-10
		--	--	--	--	--	--	--	--	--	--	--	--	--	--	--	--	--	--	--	--	--	--	--	--	--	--	--	--	--	--	1293.36	3.05921e-10
		--	--	--	--	--	--	--	--	--	--	--	--	--	--	--	--	--	--	--	--	--	--	--	--	--	--	--	--	--	--	1293.94	1.85496e-10
		--	--	--	--	--	--	--	--	--	--	--	--	--	--	--	--	--	--	--	--	--	--	--	--	--	--	--	--	--	--	1294.53	1.11783e-10
		--	--	--	--	--	--	--	--	--	--	--	--	--	--	--	--	--	--	--	--	--	--	--	--	--	--	--	--	--	--	1295.11	6.69478e-11
		--	--	--	--	--	--	--	--	--	--	--	--	--	--	--	--	--	--	--	--	--	--	--	--	--	--	--	--	--	--	1295.69	3.98488e-11
		--	--	--	--	--	--	--	--	--	--	--	--	--	--	--	--	--	--	--	--	--	--	--	--	--	--	--	--	--	--	1296.28	2.35728e-11
		--	--	--	--	--	--	--	--	--	--	--	--	--	--	--	--	--	--	--	--	--	--	--	--	--	--	--	--	--	--	1296.86	1.38588e-11
		--	--	--	--	--	--	--	--	--	--	--	--	--	--	--	--	--	--	--	--	--	--	--	--	--	--	--	--	--	--	1297.44	8.09764e-12
		--	--	--	--	--	--	--	--	--	--	--	--	--	--	--	--	--	--	--	--	--	--	--	--	--	--	--	--	--	--	1298.03	4.70228e-12
		--	--	--	--	--	--	--	--	--	--	--	--	--	--	--	--	--	--	--	--	--	--	--	--	--	--	--	--	--	--	1298.61	2.7138e-12
		--	--	--	--	--	--	--	--	--	--	--	--	--	--	--	--	--	--	--	--	--	--	--	--	--	--	--	--	--	--	1299.19	1.55655e-12
		--	--	--	--	--	--	--	--	--	--	--	--	--	--	--	--	--	--	--	--	--	--	--	--	--	--	--	--	--	--	1299.78	8.87297e-13
		--	--	--	--	--	--	--	--	--	--	--	--	--	--	--	--	--	--	--	--	--	--	--	--	--	--	--	--	--	--	1300.36	5.02681e-13

## Sheet: Figure 3b
680.749	-0.000116595	680.749	-3.66847e-09	680.749	-2.47466e-19	680.749	-4.0713e-37	680.749	-1.41938e-48	680.749	-8.51048e-53	680.749	-0.000116599	680.749	-0.02923	1280.5	-0.00183	1280.5	-1.23846e-08	1280.5	0	1280.5	-6.18641e-66	1280.5	-0.00183	1280.5	0.34255
681.832	-0.000267942	690.119	-2.19437e-05	690.049	-8.5234e-14	690.615	-5.99244e-29	690.994	-9.84306e-39	690.356	-4.37564e-43	681.257	-0.000172909	681.713	-0.0116	1282.09	-0.00354	1295.69	-5.80714e-05	1290.53	-6.35902e-115	1291.39	-6.18812e-55	1281.34	-0.0026	1281.47	0.30215
683.926	-0.00124	699.49	-0.01591	699.349	-3.67207e-09	700.481	-8.50202e-22	701.239	-5.47771e-30	699.962	-2.44814e-34	681.766	-0.000254826	682.677	-0.01177	1285.17	-0.01186	1310.88	-0.03552	1300.57	-4.62009e-93	1302.29	-6.262e-45	1282.18	-0.00366	1282.43	0.25819
685.925	-0.00482	700.308	-0.02559	708.65	-1.97884e-05	710.347	-1.16275e-15	711.484	-2.44627e-22	709.569	-1.49052e-26	682.274	-0.000373226	683.641	-0.03441	1288.1	-0.03482	1312.25	-0.05736	1310.6	-1.70058e-73	1313.18	-6.41062e-36	1283.02	-0.00513	1283.39	0.20983
687.83	-0.01612	701.891	-0.06124	717.95	-0.01334	720.212	-1.53285e-10	721.73	-8.76693e-16	719.176	-9.87525e-20	682.782	-0.000543254	684.606	-0.06454	1290.9	-0.09062	1314.9	-0.13808	1320.63	-3.17126e-56	1324.07	-6.63928e-28	1283.86	-0.00715	1284.36	0.15162
689.645	-0.04695	703.401	-0.13318	718.766	-0.02139	730.078	-1.94788e-06	731.975	-2.52132e-10	728.783	-7.11976e-14	683.291	-0.000785843	685.57	-0.07398	1293.56	-0.21131	1317.43	-0.30122	1330.67	-2.99608e-41	1334.96	-6.95626e-21	1284.69	-0.0099	1285.32	0.07716
691.372	-0.12062	704.841	-0.26546	720.344	-0.05095	739.944	-0.00239	742.22	-5.81894e-06	738.39	-5.58587e-09	683.799	-0.00113	686.534	-0.04079	1296.1	-0.44607	1319.83	-0.60081	1340.7	-1.43404e-28	1345.85	-7.37334e-15	1285.53	-0.01362	1286.29	-0.01474
693.012	-0.27663	706.213	-0.48884	721.85	-0.11031	740.779	-0.00391	752.465	-0.01078	747.997	-4.76896e-05	684.308	-0.00161	687.499	0.03586	1298.51	-0.86068	1322.12	-1.105	1350.73	-3.47741e-18	1356.75	-7.90654e-10	1286.37	-0.01863	1287.25	-0.11268
694.568	-0.57275	707.517	-0.83788	723.286	-0.21902	742.394	-0.0097	753.313	-0.01794	757.603	-0.04431	684.816	-0.00229	688.463	0.13374	1300.79	-1.53143	1324.3	-1.88864	1360.76	-4.27206e-10	1367.64	-8.57713e-06	1287.21	-0.02531	1288.22	-0.22292
696.042	-1.08164	708.757	-1.346	724.654	-0.40191	743.934	-0.02178	754.951	-0.04574	758.43	-0.07191	685.325	-0.00323	689.427	0.21683	1302.95	-2.53353	1326.36	-3.02165	1370.8	-0.000265893	1378.53	-0.00941	1288.05	-0.03419	1289.18	-0.3404
697.437	-1.88105	709.933	-2.03952	725.954	-0.68677	745.404	-0.04465	756.516	-0.10524	760.027	-0.17505	685.833	-0.00453	690.391	0.24947	1305	-3.92652	1328.32	-4.55558	1371.56	-0.000589892	1379.57	-0.01632	1288.89	-0.04588	1290.14	-0.46383
698.754	-3.03901	711.047	-2.93225	727.19	-1.10026	746.803	-0.08429	758.007	-0.22052	761.552	-0.38646	686.341	-0.00632	691.355	0.20675	1306.93	-5.74069	1330.16	-6.51219	1373.02	-0.00251	1381.58	-0.04439	1289.73	-0.0612	1291.11	-0.59701
699.996	-4.59812	712.1	-4.02191	728.363	-1.66322	748.134	-0.14769	759.427	-0.42447	763.006	-0.78063	686.85	-0.00875	692.32	0.07614	1308.76	-7.96831	1331.91	-8.87679	1374.41	-0.00893	1383.49	-0.10671	1290.56	-0.08113	1292.07	-0.74752
701.164	-6.56368	713.096	-5.28931	729.474	-2.38629	749.398	-0.24188	760.778	-0.75653	764.391	-1.45459	687.358	-0.01205	693.284	-0.14765	1310.47	-10.5621	1333.56	-11.5982	1375.73	-0.02706	1385.29	-0.22959	1291.4	-0.10688	1293.04	-0.92382
702.262	-8.8994	714.034	-6.70038	730.524	-3.26717	750.598	-0.37277	762.062	-1.2578	765.708	-2.51931	687.867	-0.01648	694.248	-0.46874	1312.09	-13.4412	1335.11	-14.5949	1376.98	-0.07104	1387	-0.44727	1292.24	-0.13993	1294	-1.13226
703.292	-11.5315	714.917	-8.21038	731.517	-4.29001	751.734	-0.54392	763.28	-1.96418	766.959	-4.08435	688.375	-0.0224	695.212	-0.89224	1313.6	-16.5019	1336.56	-17.7655	1378.15	-0.164	1388.61	-0.79732	1293.08	-0.18206	1294.97	-1.37488
704.255	-14.3595	715.747	-9.76928	732.453	-5.42716	752.809	-0.75572	764.433	-2.89925	768.147	-6.23874	688.883	-0.03027	696.177	-1.42295	1315.01	-19.6316	1337.93	-21.0009	1379.26	-0.33769	1390.13	-1.31333	1293.92	-0.23542	1295.93	-1.64938
705.154	-17.2708	716.525	-11.3271	733.333	-6.64252	753.825	-1.00502	765.525	-4.0688	769.271	-9.03275	689.392	-0.04064	697.141	-2.06579	1316.33	-22.7214	1339.2	-24.1962	1380.31	-0.62821	1391.57	-2.01673	1294.76	-0.30254	1296.89	-1.95148
705.99	-20.1548	717.253	-12.8384	734.161	-7.89589	754.782	-1.28547	766.555	-5.4583	770.335	-12.4654	689.9	-0.05423	698.105	-2.83118	1317.56	-25.6766	1340.4	-27.2595	1381.29	-1.06832	1392.91	-2.91059	1295.59	-0.38639	1297.86	-2.27849
706.768	-22.9145	717.932	-14.2657	734.936	-9.14724	755.683	-1.58826	767.527	-7.03401	771.34	-16.4806	690.409	-0.07191	699.069	-3.74238	1318.7	-28.4227	1341.5	-30.1179	1382.21	-1.67863	1394.17	-3.97729	1296.43	-0.49042	1298.82	-2.63148
707.487	-25.4738	718.564	-15.5808	735.662	-10.3603	756.529	-1.90326	768.442	-8.74714	772.288	-20.9729	690.917	-0.09478	700.034	-4.83768	1319.76	-30.9083	1342.53	-32.72	1383.07	-2.46087	1395.35	-5.1806	1297.27	-0.61862	1299.79	-3.01441
708.151	-27.7809	719.151	-16.7655	736.339	-11.5052	757.323	-2.2201	769.301	-10.5399	773.179	-25.8006	691.426	-0.12413	700.998	-6.16368	1320.73	-33.1046	1343.49	-35.0354	1383.87	-3.39561	1396.45	-6.47141	1298.11	-0.77551	1300.75	-3.43069
708.763	-29.8072	719.695	-17.8105	736.97	-12.5595	758.065	-2.5292	770.107	-12.3524	774.017	-30.8027	691.934	-0.16158	701.962	-7.76287	1321.63	-35.0023	1344.37	-37.0528	1384.62	-4.44517	1397.48	-7.79509	1298.95	-0.96617	1301.72	-3.88057
709.323	-31.5445	720.197	-18.7144	737.555	-13.5088	758.758	-2.82248	770.86	-14.1283	774.802	-35.8168	692.442	-0.20902	702.926	-9.6647	1322.45	-36.6081	1345.18	-38.7761	1385.31	-5.5602	1398.43	-9.09882	1299.79	-1.19626	1302.68	-4.36231
709.834	-33.001	720.659	-19.4821	738.098	-14.3458	759.403	-3.09378	771.564	-15.8194	775.537	-40.6942	692.951	-0.26871	703.89	-11.8863	1323.2	-37.9401	1345.92	-40.2208	1385.96	-6.68795	1399.31	-10.3372	1300.63	-1.47201	1303.64	-4.87659
710.299	-34.1963	721.082	-20.1226	738.598	-15.0697	760.003	-3.33896	772.219	-17.3886	776.223	-45.3107	693.459	-0.34333	704.855	-14.4406	1323.88	-39.0242	1346.6	-41.4104	1386.55	-7.7797	1400.12	-11.4757	1301.46	-1.80012	1304.61	-5.43065
710.72	-35.1573	721.469	-20.648	739.059	-15.6842	760.557	-3.55582	772.827	-18.8103	776.861	-49.5722	693.968	-0.43595	705.819	-17.3433	1324.5	-39.89	1347.22	-42.3729	1387.1	-8.79605	1400.87	-12.4918	1302.3	-2.18779	1305.57	-6.03836
711.099	-35.9143	721.82	-21.0719	739.481	-16.1969	761.069	-3.74384	773.39	-20.0706	777.454	-53.4169	694.476	-0.55013	706.783	-20.6062	1325.06	-40.5686	1347.78	-43.138	1387.6	-9.70951	1401.56	-13.3744	1303.14	-2.64252	1306.54	-6.71583
711.438	-36.4988	722.138	-21.408	739.866	-16.6174	761.541	-3.9038	773.91	-21.1651	778.003	-56.8127	694.984	-0.68994	707.747	-24.2189	1325.56	-41.0904	1348.28	-43.7356	1388.05	-10.5048	1402.18	-14.1221	1303.98	-3.17209	1307.5	-7.4765
711.739	-36.9406	722.425	-21.67	740.217	-16.9565	761.972	-4.03747	774.388	-22.0976	778.51	-59.7534	695.493	-0.85994	708.712	-28.1234	1326	-41.4837	1348.73	-44.1938	1388.47	-11.1773	1402.75	-14.7408	1304.82	-3.7843	1308.46	-8.33141
712.005	-37.2672	722.681	-21.8707	740.534	-17.2254	762.367	-4.14725	774.827	-22.8777	778.976	-62.2528	696.001	-1.06522	709.676	-32.1898	1326.39	-41.774	1349.13	-44.5385	1388.85	-11.7309	1403.27	-15.2414	1305.66	-4.48685	1309.43	-9.29447
712.238	-37.5032	722.908	-22.0215	740.819	-17.4351	762.725	-4.23588	775.227	-23.519	779.404	-64.3398	696.51	-1.31137	710.64	-36.1989	1326.73	-41.9832	1349.48	-44.7925	1389.18	-12.175	1403.73	-15.6378	1306.49	-5.28708	1310.39	-10.3881
712.44	-37.6693	723.109	-22.1325	741.075	-17.5956	763.05	-4.30622	775.591	-24.0371	779.794	-66.0527	697.018	-1.60444	711.604	-39.8447	1327.03	-42.1304	1349.79	-44.9754	1389.49	-12.5226	1404.15	-15.945	1307.33	-6.19172	1311.36	-11.6415
712.613	-37.7828	723.285	-22.2124	741.302	-17.7162	763.342	-4.3611	775.92	-24.4485	780.149	-67.435	697.526	-1.95093	712.568	-42.7888	1327.28	-42.2309	1350.05	-45.1039	1389.76	-12.7882	1404.52	-16.1779	1308.17	-7.20658	1312.32	-13.0785
712.759	-37.8579	723.438	-22.2685	741.502	-17.805	763.603	-4.40313	776.217	-24.7696	780.47	-68.5316	698.035	-2.35766	713.533	-44.7728	1327.5	-42.2973	1350.28	-45.1916	1389.99	-12.9861	1404.84	-16.3504	1309.01	-8.33633	1313.29	-14.7041
712.881	-37.9056	723.568	-22.3068	741.677	-17.8689	763.835	-4.43473	776.482	-25.0157	780.759	-69.3868	698.543	-2.83168	714.497	-45.7316	1327.68	-42.3396	1350.48	-45.2496	1390.2	-13.1298	1405.13	-16.4753	1309.85	-9.5841	1314.25	-16.4997
712.981	-37.9347	723.679	-22.3321	741.829	-17.9138	764.04	-4.458	776.718	-25.2007	781.018	-70.0418	699.052	-3.38012	715.461	-45.813	1327.82	-42.3653	1350.64	-45.2865	1390.38	-13.2314	1405.37	-16.5632	1310.69	-10.9513	1315.21	-18.4367
713.061	-37.9514	723.771	-22.3482	741.96	-17.9444	764.22	-4.47475	776.926	-25.337	781.247	-70.5341	699.56	-4.01005	716.426	-45.2848	1327.94	-42.38	1350.77	-45.3089	1390.54	-13.301	1405.59	-16.6234	1311.53	-12.4371	1316.18	-20.4954
713.123	-37.9604	723.847	-22.358	742.07	-17.9646	764.375	-4.48652	777.108	-25.4351	781.45	-70.8965	700.069	-4.72825	717.39	-44.4094	1328.03	-42.3879	1350.88	-45.3218	1390.67	-13.3471	1405.76	-16.6632	1312.36	-14.0386	1317.14	-22.6734
713.17	-37.9648	723.907	-22.3636	742.162	-17.9775	764.509	-4.49455	777.266	-25.504	781.628	-71.1574	700.577	-5.54101	718.354	-43.368	1328.1	-42.3918	1350.96	-45.3287	1390.78	-13.3765	1405.91	-16.6886	1313.2	-15.7501	1318.11	-24.9721
713.204	-37.9667	723.954	-22.3666	742.237	-17.9853	764.622	-4.49985	777.401	-25.5511	781.782	-71.3407	701.085	-6.45387	719.318	-42.2462	1328.15	-42.3935	1351.02	-45.3321	1390.87	-13.3944	1406.04	-16.704	1314.04	-17.5636	1319.07	-27.3726
713.226	-37.9674	723.99	-22.3681	742.298	-17.9898	764.716	-4.50323	777.516	-25.5821	781.914	-71.4657	701.594	-7.47136	720.282	-41.0573	1328.18	-42.3942	1351.07	-45.3336	1390.94	-13.4047	1406.13	-16.7128	1314.88	-19.4679	1320.04	-29.8259
713.24	-37.9676	724.015	-22.3687	742.345	-17.9922	764.793	-4.50528	777.611	-25.6019	782.025	-71.5484	702.102	-8.59673	721.247	-39.7751	1328.2	-42.3944	1351.1	-45.3341	1390.99	-13.4102	1406.21	-16.7176	1315.72	-21.4495	1321	-32.2698
713.247	-37.9676	724.032	-22.369	742.38	-17.9934	764.854	-4.50646	777.69	-25.6139	782.119	-71.6009	702.611	-9.83172	722.211	-38.3587	1328.21	-42.3944	1351.12	-45.3343	1391.04	-13.4129	1406.27	-16.7199	1316.56	-23.4922	1321.96	-34.6595
713.25	-37.9677	724.042	-22.369	742.405	-17.994	764.902	-4.50709	777.752	-25.6208	782.195	-71.6329	703.119	-11.1762	723.175	-36.767	1328.22	-42.3944	1351.13	-45.3343	1391.07	-13.4141	1406.31	-16.721	1317.39	-25.5774	1322.93	-36.9768
713.25	-37.9677	724.048	-22.3691	742.422	-17.9941	764.939	-4.5074	777.801	-25.6245	782.256	-71.6512	703.627	-12.6282	724.139	-34.9689	1328.22	-42.3944	1351.13	-45.3343	1391.09	-13.4146	1406.34	-16.7213	1318.23	-27.6846	1323.89	-39.2104
713.25	-37.9677	724.05	-22.3691	742.433	-17.9942	764.964	-4.50753	777.838	-25.6264	782.303	-71.6611	704.136	-14.1833	725.104	-32.9552	1328.22	-42.3944	1351.13	-45.3343	1391.1	-13.4147	1406.35	-16.7215	1319.07	-29.7916	1324.86	-41.326
713.252	-37.9676	724.05	-22.3691	742.438	-17.9942	764.982	-4.50759	777.864	-25.6272	782.339	-71.6659	704.644	-15.8349	726.068	-30.7509	1328.22	-42.3944	1351.13	-45.3343	1391.1	-13.4147	1406.36	-16.7215	1319.91	-31.8753	1325.82	-43.2577
713.257	-37.9676	724.05	-22.3691	742.44	-17.9942	764.992	-4.5076	777.882	-25.6275	782.365	-71.668	705.153	-17.574	727.032	-28.4172	1328.23	-42.3944	1351.13	-45.3343	1391.11	-13.4147	1406.37	-16.7215	1320.75	-33.9122	1326.79	-44.931
713.268	-37.9675	724.052	-22.3691	742.44	-17.9942	764.998	-4.5076	777.892	-25.6275	782.382	-71.6688	705.661	-19.389	727.996	-26.0363	1328.25	-42.3942	1351.14	-45.3343	1391.11	-13.4147	1406.37	-16.7215	1321.59	-35.8789	1327.75	-46.2973
713.285	-37.9671	724.058	-22.369	742.44	-17.9942	765	-4.5076	777.898	-25.6276	782.392	-71.669	706.17	-21.2663	728.961	-23.6881	1328.28	-42.3936	1351.16	-45.3341	1391.11	-13.4147	1406.37	-16.7215	1322.43	-37.7532	1328.71	-47.3471
713.31	-37.966	724.068	-22.369	742.442	-17.9942	765	-4.5076	777.9	-25.6276	782.398	-71.6691	706.678	-23.1898	729.925	-21.437	1328.33	-42.3922	1351.19	-45.3335	1391.11	-13.4147	1406.37	-16.7215	1323.26	-39.5145	1329.68	-48.0914
713.345	-37.9635	724.086	-22.3687	742.448	-17.9942	765	-4.5076	777.9	-25.6276	782.4	-71.6691	707.186	-25.1416	730.889	-19.3404	1328.39	-42.3887	1351.24	-45.3318	1391.12	-13.4147	1406.38	-16.7215	1324.1	-41.1445	1330.64	-48.5358
713.392	-37.9585	724.112	-22.368	742.459	-17.9941	765.002	-4.5076	777.9	-25.6276	782.4	-71.6691	707.695	-27.1023	731.853	-17.467	1328.48	-42.3817	1351.31	-45.328	1391.13	-13.4145	1406.4	-16.7213	1324.94	-42.6281	1331.61	-48.6764
713.452	-37.9491	724.149	-22.3664	742.476	-17.9939	765.008	-4.5076	777.902	-25.6276	782.4	-71.6691	708.203	-29.0511	732.817	-15.9081	1328.59	-42.3687	1351.39	-45.3203	1391.15	-13.4139	1406.42	-16.7209	1325.78	-43.9537	1332.57	-48.522
713.527	-37.9327	724.197	-22.3632	742.503	-17.9933	765.018	-4.50758	777.907	-25.6275	782.402	-71.6691	708.712	-30.9668	733.782	-14.7707	1328.72	-42.3461	1351.51	-45.306	1391.19	-13.4123	1406.47	-16.7199	1326.62	-45.1139	1333.53	-48.1105
713.619	-37.9057	724.26	-22.3572	742.54	-17.992	765.036	-4.50753	777.918	-25.6275	782.408	-71.669	709.22	-32.8279	734.746	-14.1555	1328.89	-42.3089	1351.65	-45.281	1391.24	-13.4085	1406.52	-16.7174	1327.46	-46.1055	1334.5	-47.507
713.729	-37.8633	724.338	-22.3468	742.589	-17.9894	765.062	-4.5074	777.935	-25.6272	782.419	-71.6688	709.728	-34.6131	735.71	-14.1268	1329.09	-42.2503	1351.82	-45.2399	1391.3	-13.4009	1406.6	-16.7124	1328.29	-46.9299	1335.46	-46.7904
713.858	-37.7992	724.433	-22.3297	742.652	-17.9844	765.098	-4.50708	777.96	-25.6265	782.438	-71.6679	710.237	-36.3022	736.674	-14.6773	1329.33	-42.1617	1352.02	-45.1753	1391.39	-13.3867	1406.7	-16.7031	1329.13	-47.5931	1336.43	-46.0487
714.01	-37.7051	724.547	-22.3027	742.731	-17.9759	765.147	-4.50643	777.995	-25.6248	782.465	-71.6654	710.745	-37.8765	737.639	-15.6933	1329.61	-42.032	1352.26	-45.0776	1391.49	-13.3621	1406.83	-16.687	1329.97	-48.1051	1337.39	-45.3894
714.185	-37.5712	724.682	-22.2619	742.828	-17.9617	765.209	-4.50523	778.041	-25.6214	782.504	-71.6598	711.254	-39.3191	738.603	-16.9306	1329.93	-41.8474	1352.55	-44.9345	1391.62	-13.3217	1406.98	-16.6604	1330.81	-48.48	1338.36	-44.943
714.384	-37.3852	724.84	-22.2021	742.944	-17.9395	765.287	-4.50315	778.101	-25.6151	782.555	-71.6484	711.762	-40.6157	739.567	-18.0295	1330.3	-41.5912	1352.87	-44.7309	1391.77	-13.2584	1407.17	-16.6186	1331.65	-48.7352	1339.32	-44.8283
714.61	-37.1325	725.021	-22.117	743.08	-17.9058	765.382	-4.49971	778.176	-25.6041	782.621	-71.6272	712.27	-41.7546	740.531	-18.594	1330.71	-41.2437	1353.24	-44.4483	1391.96	-13.1629	1407.38	-16.5556	1332.49	-48.8905	1340.28	-45.0897
714.865	-36.7962	725.229	-21.9988	743.24	-17.8565	765.496	-4.49431	778.268	-25.586	782.703	-71.5902	712.779	-42.7273	741.495	-18.3266	1331.18	-40.782	1353.67	-44.0652	1392.17	-13.024	1407.64	-16.4634	1333.33	-48.9676	1341.25	-45.6711
715.149	-36.3569	725.464	-21.8383	743.423	-17.7863	765.63	-4.48613	778.377	-25.5575	782.803	-71.5294	713.287	-43.5284	742.46	-17.1493	1331.7	-40.1804	1354.14	-43.5562	1392.41	-12.8281	1407.93	-16.3326	1334.16	-48.9892	1342.21	-46.4633
715.465	-35.7933	725.728	-21.6248	743.634	-17.6888	765.787	-4.47415	778.507	-25.5143	782.923	-71.4338	713.796	-44.1555	743.424	-15.2279	1332.28	-39.4112	1354.67	-42.8935	1392.69	-12.5597	1408.26	-16.1518	1335	-48.9776	1343.18	-47.3672
715.815	-35.0826	726.024	-21.3462	743.872	-17.5564	765.968	-4.4571	778.658	-25.4512	783.065	-71.2891	714.304	-44.6097	744.388	-12.8797	1332.92	-38.4453	1355.26	-42.0465	1393.01	-12.202	1408.64	-15.9081	1335.84	-48.9541	1344.14	-48.314
716.199	-34.2012	726.352	-20.9892	744.139	-17.3804	766.175	-4.43341	778.832	-25.3612	783.231	-71.0773	714.813	-44.8946	745.352	-10.435	1333.63	-37.2538	1355.91	-40.9836	1393.36	-11.738	1409.06	-15.5869	1336.68	-48.9379	1345.11	-49.2442
716.619	-33.1262	726.715	-20.5396	744.439	-17.1508	766.41	-4.40125	779.032	-25.2362	783.422	-70.7757	715.321	-45.0167	746.317	-8.13819	1334.4	-35.8106	1356.63	-39.6737	1393.76	-11.1525	1409.54	-15.1728	1337.52	-48.9453	1346.07	-50.0836
717.078	-31.8374	727.114	-19.983	744.771	-16.8566	766.673	-4.35847	779.257	-25.0663	783.64	-70.3571	715.829	-44.9845	747.281	-6.12032	1335.24	-34.0947	1357.41	-38.0888	1394.2	-10.4345	1410.07	-14.6506	1338.36	-48.9889	1347.03	-50.736
717.577	-30.3188	727.551	-19.3058	745.139	-16.4864	766.968	-4.30264	779.511	-24.8403	783.887	-69.7892	716.338	-44.8083	748.245	-4.42325	1336.16	-32.0942	1358.27	-36.2071	1394.69	-9.5799	1410.65	-14.0064	1339.19	-49.0769	1348	-51.1014
718.117	-28.5621	728.028	-18.4961	745.543	-16.0283	767.295	-4.23108	779.795	-24.5451	784.165	-69.0344	716.846	-44.4997	749.209	-3.04014	1337.15	-29.8095	1359.19	-34.0172	1395.22	-8.59574	1411.29	-13.2297	1340.03	-49.2131	1348.96	-51.1125
718.701	-26.5689	728.546	-17.5455	745.985	-15.4714	767.657	-4.14095	780.11	-24.1663	784.476	-68.0506	717.355	-44.0711	750.174	-1.94718	1338.22	-27.2574	1360.2	-31.5214	1395.81	-7.50238	1411.99	-12.3157	1340.87	-49.3963	1349.93	-50.7642
719.329	-24.3539	729.107	-16.4505	746.468	-14.8063	768.055	-4.02937	780.459	-23.6886	784.822	-66.7919	717.863	-43.5349	751.138	-1.11847	1339.37	-24.4742	1361.29	-28.7407	1396.45	-6.33542	1412.76	-11.2673	1341.71	-49.6202	1350.89	-50.1098
720.004	-21.947	729.713	-15.2146	746.993	-14.0263	768.491	-3.89358	780.842	-23.096	785.204	-65.21	718.371	-42.9034	752.102	-0.52763	1340.61	-21.5175	1362.46	-25.7178	1397.15	-5.14462	1413.59	-10.098	1342.55	-49.874	1351.86	-49.2183
720.727	-19.3945	730.366	-13.8498	747.562	-13.1292	768.966	-3.73119	781.262	-22.3733	785.623	-63.2569	718.88	-42.1884	753.066	-0.14627	1341.94	-18.4653	1363.72	-22.5184	1397.9	-3.98951	1414.5	-8.83318	1343.39	-50.1429	1352.82	-48.1221
721.5	-16.759	731.067	-12.378	748.176	-12.1185	769.483	-3.54048	781.72	-21.5067	786.083	-60.8882	719.388	-41.4006	754.031	0.05275	1343.36	-15.4126	1365.07	-19.2304	1398.72	-2.93143	1415.47	-7.51075	1344.23	-50.4082	1353.78	-46.7955
722.324	-14.1162	731.819	-10.8313	748.837	-11.0048	770.043	-3.32074	782.217	-20.4853	786.585	-58.0679	719.897	-40.5497	754.995	0.08482	1344.87	-12.4642	1366.51	-15.9592	1399.6	-2.02311	1416.52	-6.1791	1345.06	-50.6485	1354.75	-45.2055
723.201	-11.5502	732.622	-9.25117	749.547	-9.80702	770.647	-3.07262	782.756	-19.3035	787.13	-54.7736	720.405	-39.6438	755.959	-0.05968	1346.48	-9.72436	1368.04	-12.8193	1400.54	-1.29863	1417.65	-4.89331	1345.9	-50.8404	1355.71	-43.4001
724.134	-9.14548	733.478	-7.68655	750.308	-8.55218	771.298	-2.7985	783.338	-17.9623	787.721	-51.0026	720.914	-38.6901	756.923	-0.42026	1348.19	-7.28494	1369.68	-9.92268	1401.55	-0.76688	1418.85	-3.70869	1346.74	-50.9596	1356.68	-41.5342
725.123	-6.97859	734.39	-6.18959	751.121	-7.27505	771.997	-2.5027	783.965	-16.4712	788.358	-46.7786	721.422	-37.6943	757.888	-1.05257	1350.01	-5.21344	1371.42	-7.36549	1402.63	-0.41163	1420.15	-2.67308	1347.58	-50.9817	1357.64	-39.7685
726.17	-5.10856	735.359	-4.81068	751.989	-6.01596	772.747	-2.19163	784.639	-14.8502	789.045	-42.1567	721.93	-36.661	758.852	-1.99554	1351.93	-3.54416	1373.26	-5.21525	1403.78	-0.19815	1421.52	-1.81936	1348.42	-50.8836	1358.61	-38.1421
727.277	-3.56984	736.386	-3.59265	752.912	-4.81748	773.547	-1.87359	785.36	-13.1304	789.783	-37.2268	722.439	-35.594	759.816	-3.23097	1353.96	-2.27476	1375.21	-3.50212	1405	-0.08429	1422.99	-1.16032	1349.26	-50.6441	1359.57	-36.5333
728.445	-2.36855	737.474	-2.56541	753.893	-3.72009	774.402	-1.55835	786.131	-11.3535	790.573	-32.1134	722.947	-34.4966	760.78	-4.65786	1356.1	-1.3693	1377.28	-2.21627	1406.3	-0.03118	1424.55	-0.68752	1350.09	-50.2449	1360.53	-34.7484
729.676	-1.48342	738.624	-1.74225	754.934	-2.75744	775.311	-1.25641	786.954	-9.5705	791.418	-26.97	723.456	-33.3717	761.744	-6.10342	1358.36	-0.76748	1379.45	-1.31271	1407.69	-0.00985	1426.2	-0.37497	1350.93	-49.6712	1361.5	-32.7108
730.973	-0.87148	739.838	-1.11881	756.036	-1.95206	776.277	-0.9779	787.829	-7.83779	792.32	-21.9691	723.964	-32.2223	762.709	-7.37959	1360.74	-0.39742	1381.75	-0.72233	1409.15	-0.00261	1427.95	-0.18633	1351.77	-48.9125	1362.46	-30.5664
732.335	-0.47697	741.118	-0.67508	757.2	-1.3126	777.301	-0.73152	788.759	-6.21249	793.279	-17.2856	724.472	-31.0518	763.673	-8.36753	1363.24	-0.18853	1384.17	-0.36629	1410.69	-0.000566693	1429.8	-0.08343	1352.61	-47.963	1363.43	-28.5134
733.766	-0.24143	742.465	-0.38014	758.43	-0.83337	778.386	-0.52336	789.746	-4.74627	794.298	-13.0775	724.981	-29.8642	764.637	-9.08809	1365.87	-0.08119	1386.71	-0.16969	1412.32	-9.87012e-05	1431.75	-0.03326	1353.45	-46.8215	1364.39	-26.5692
735.267	-0.11212	743.881	-0.19831	759.726	-0.49637	779.533	-0.35621	790.791	-3.47928	795.379	-9.46624	725.489	-28.6643	765.601	-9.71818	1368.62	-0.03143	1389.37	-0.07114	1414.04	-1.34455e-05	1433.8	-0.01165	1354.29	-45.4918	1365.35	-24.5831
736.839	-0.04737	745.367	-0.09508	761.09	-0.27542	780.743	-0.22932	791.895	-2.43521	796.524	-6.5205	725.998	-27.4579	766.566	-10.5467	1371.51	-0.01083	1392.17	-0.02672	1414.94	-4.48816e-06	1434.87	-0.00654	1355.13	-43.9824	1366.32	-22.4123
737.652	-0.02964	746.927	-0.04154	762.524	-0.1413	782.019	-0.13877	793.061	-1.6187	797.734	-4.24881	726.506	-26.2521	767.53	-11.9023	1373	-0.00606	1393.62	-0.01567	1428.49	-1.5519e-15	1446.43	-3.09605e-06	1355.96	-42.3062	1367.28	-20.0558
746.864	-4.81503e-05	748.56	-0.01639	764.029	-0.06648	783.362	-0.0784	794.29	-1.01592	799.011	-2.60223	727.014	-25.0548	768.494	-14.0908	1392.72	-4.47097e-07	1411.05	-5.92477e-06	1442.05	-3.46617e-29	1458	-1.10927e-10	1356.8	-40.4797	1368.25	-17.6563
756.077	-1.01755e-08	749.405	-0.00988	765.608	-0.02843	784.774	-0.04105	795.583	-0.59825	800.357	-1.4876	727.523	-23.8752	769.458	-17.361	1412.44	-1.0643e-12	1428.48	-1.53288e-10	1455.6	-5.00061e-47	1469.56	-3.00743e-16	1357.64	-38.5231	1369.21	-15.3968
765.289	-2.79718e-13	759.57	-5.82234e-06	767.263	-0.01095	786.257	-0.01976	796.943	-0.32832	801.774	-0.78779	728.031	-22.7233	770.423	-21.888	1432.16	-8.17398e-20	1445.91	-2.71296e-16	1469.16	-4.66e-69	1481.12	-6.17005e-23	1358.48	-36.4588	1370.18	-13.3889
774.501	-1.0002e-18	769.736	-2.86445e-10	768.119	-0.00652	787.812	-0.00868	798.37	-0.16669	803.264	-0.38334	728.54	-21.6097	771.387	-27.7585	1451.88	-2.02538e-28	1463.34	-3.2846e-23	1482.71	-2.80503e-95	1492.68	-9.57889e-31	1359.32	-34.3115	1371.14	-11.6381
783.714	-4.65218e-25	779.901	-1.17605e-15	778.607	-2.68261e-06	789.44	-0.00344	799.867	-0.07768	804.828	-0.1699	729.048	-20.5455	772.351	-34.9448	1471.6	-1.61914e-38	1480.77	-2.72033e-31	1496.27	-1.09063e-125	1504.24	-1.12532e-39	1360.16	-32.1065	1372.1	-10.0841
792.926	-2.81469e-32	790.067	-4.02949e-22	789.096	-7.85046e-11	790.283	-0.00208	801.436	-0.03295	806.469	-0.06794	729.557	-19.5418	773.315	-43.2734	1491.32	-4.17606e-50	1498.2	-1.54122e-40	1509.82	0	1515.8	-1.00039e-49	1360.99	-29.8697	1373.07	-8.66913
802.138	-2.21517e-40	800.232	-1.15216e-29	799.585	-1.63283e-16	800.376	-1.3267e-06	802.247	-0.02066	808.187	-0.02427	730.065	-18.6093	774.279	-52.3966	1511.05	-3.47499e-63	1515.63	-5.97321e-51	1523.38	0	1527.36	-6.72966e-61	1361.83	-27.6266	1374.03	-7.38819
811.35	-2.26772e-49	810.397	-2.74928e-38	810.074	-2.41378e-23	810.469	-7.31617e-11	811.405	-3.54957e-05	809.076	-0.01385	730.573	-17.7584	775.244	-61.7937	1530.77	-9.32922e-78	1533.06	-1.58363e-62	1536.93	0	1538.93	-3.42572e-73	1362.67	-25.4013	1375	-6.28332
820.563	-3.01978e-59	820.563	-5.47472e-48	820.563	-2.53608e-31	820.563	-3.48728e-16	820.563	-8.12816e-09	820.563	-1.79787e-06	731.082	-16.9981	776.208	-70.8161	1550.49	-8.08057e-94	1550.49	-2.8721e-75	1550.49	0	1550.49	-1.31961e-86	1363.51	-23.2166	1375.96	-5.39013
--	--	--	--	--	--	--	--	--	--	--	--	731.59	-16.3362	777.172	-78.7911	--	--	--	--	--	--	--	--	1364.35	-21.0931	1376.93	-4.70043
--	--	--	--	--	--	--	--	--	--	--	--	732.099	-15.7789	778.136	-85.1578	--	--	--	--	--	--	--	--	1365.19	-19.0486	1377.89	-4.17897
--	--	--	--	--	--	--	--	--	--	--	--	732.607	-15.3305	779.101	-89.5806	--	--	--	--	--	--	--	--	1366.03	-17.0984	1378.85	-3.80184
--	--	--	--	--	--	--	--	--	--	--	--	733.115	-14.9928	780.065	-91.9775	--	--	--	--	--	--	--	--	1366.86	-15.255	1379.82	-3.57531
--	--	--	--	--	--	--	--	--	--	--	--	733.624	-14.7657	781.029	-92.4598	--	--	--	--	--	--	--	--	1367.7	-13.5275	1380.78	-3.52536
--	--	--	--	--	--	--	--	--	--	--	--	734.132	-14.6466	781.993	-91.2313	--	--	--	--	--	--	--	--	1368.54	-11.9225	1381.75	-3.67279
--	--	--	--	--	--	--	--	--	--	--	--	734.641	-14.6303	782.958	-88.5057	--	--	--	--	--	--	--	--	1369.38	-10.4438	1382.71	-4.02155
--	--	--	--	--	--	--	--	--	--	--	--	735.149	-14.7096	783.922	-84.4737	--	--	--	--	--	--	--	--	1370.22	-9.09258	1383.67	-4.57556
--	--	--	--	--	--	--	--	--	--	--	--	735.658	-14.875	784.886	-79.3155	--	--	--	--	--	--	--	--	1371.06	-7.86779	1384.64	-5.37284
--	--	--	--	--	--	--	--	--	--	--	--	736.166	-15.1148	785.85	-73.2398	--	--	--	--	--	--	--	--	1371.89	-6.76655	1385.6	-6.50445
--	--	--	--	--	--	--	--	--	--	--	--	736.674	-15.416	786.814	-66.5145	--	--	--	--	--	--	--	--	1372.73	-5.78448	1386.57	-8.07419
--	--	--	--	--	--	--	--	--	--	--	--	737.183	-15.764	787.779	-59.4664	--	--	--	--	--	--	--	--	1373.57	-4.9162	1387.53	-10.0639
--	--	--	--	--	--	--	--	--	--	--	--	737.691	-16.1431	788.743	-52.4445	--	--	--	--	--	--	--	--	1374.41	-4.15592	1388.5	-12.1932
--	--	--	--	--	--	--	--	--	--	--	--	738.2	-16.5372	789.707	-45.7648	--	--	--	--	--	--	--	--	1375.25	-3.49816	1389.46	-14.0114
--	--	--	--	--	--	--	--	--	--	--	--	738.708	-16.9298	790.671	-39.6639	--	--	--	--	--	--	--	--	1376.09	-2.93868	1390.42	-15.2017
--	--	--	--	--	--	--	--	--	--	--	--	739.216	-17.3049	791.636	-34.2704	--	--	--	--	--	--	--	--	1376.93	-2.4756	1391.39	-15.7133
--	--	--	--	--	--	--	--	--	--	--	--	739.725	-17.647	792.6	-29.6071	--	--	--	--	--	--	--	--	1377.76	-2.11072	1392.35	-15.6463
--	--	--	--	--	--	--	--	--	--	--	--	740.233	-17.9416	793.564	-25.6134	--	--	--	--	--	--	--	--	1378.6	-1.85097	1393.32	-15.1376
--	--	--	--	--	--	--	--	--	--	--	--	740.742	-18.1758	794.528	-22.1817	--	--	--	--	--	--	--	--	1379.44	-1.70954	1394.28	-14.3494
--	--	--	--	--	--	--	--	--	--	--	--	741.25	-18.3382	795.493	-19.1935	--	--	--	--	--	--	--	--	1380.28	-1.70653	1395.25	-13.4886
--	--	--	--	--	--	--	--	--	--	--	--	741.759	-18.4196	796.457	-16.5447	--	--	--	--	--	--	--	--	1381.12	-1.86836	1396.21	-12.773
--	--	--	--	--	--	--	--	--	--	--	--	742.267	-18.4131	797.421	-14.1584	--	--	--	--	--	--	--	--	1381.96	-2.2254	1397.17	-12.3616
--	--	--	--	--	--	--	--	--	--	--	--	742.775	-18.3138	798.385	-11.9879	--	--	--	--	--	--	--	--	1382.79	-2.80746	1398.14	-12.3141
--	--	--	--	--	--	--	--	--	--	--	--	743.284	-18.1197	799.35	-10.0134	--	--	--	--	--	--	--	--	1383.63	-3.63715	1399.1	-12.5979
--	--	--	--	--	--	--	--	--	--	--	--	743.792	-17.8308	800.314	-8.23566	--	--	--	--	--	--	--	--	1384.47	-4.72169	1400.07	-13.1237
--	--	--	--	--	--	--	--	--	--	--	--	744.301	-17.4496	801.278	-6.6661	--	--	--	--	--	--	--	--	1385.31	-6.04481	1401.03	-13.7919
--	--	--	--	--	--	--	--	--	--	--	--	744.809	-16.9807	802.242	-5.31454	--	--	--	--	--	--	--	--	1386.15	-7.56072	1402	-14.5247
[truncated: 196 more rows]

## Sheet: Figure 3c
3.0001	1.81792e-06	3.0009	6.2815e-07
3.0001	1.83144e-06	3.0019	6.2508e-07
3.0001	1.85048e-06	3.0029	6.2505e-07
[truncated: 29,746 more rows]

## Sheet: Figure 3d
1	3.2	0.3	0	3.2
[truncated: 2 more rows]

[truncated: 16 more sheets: Figure 3f, Figure 3g, Figure 4d-1, Figure 4d-2, Figure 4d-3, Figure 4h-1, Figure 4h-2, Figure 4h-3, Figure 5h, Figure 5i, Figure 5j, Figure 6b, Figure 6c, Figure 6d, Figure 6e, Figure 6f]
